# Supplementary material for: Rapid Expansion of a Highly Germline-Expressed Mariner Element Acquired by Horizontal Transfer in the Fire Ant Genome
Source: Genome Biol Evol. 2018 Oct 9;10(12):3262–78. doi: 10.1093/gbe/evy220 (PMC6307670; doi:10.1093/gbe/evy220)
Supplement: Supplementary Data [file evy220_supp.zip]

Archive with 6 entries (6 files):
- Supplementary_information_HTT_20180902_2.docx
- TableS1_assembly metrics.xlsx
- TableS3_20180831.xlsx
- TableS4.xlsx
- TableS5TOP20_0901_jw.xlsx
- TableS8.xlsx
