# Supplementary material for: Rapid Expansion of a Highly Germline-Expressed Mariner Element Acquired by Horizontal Transfer in the Fire Ant Genome
Source: Genome Biol Evol. 2018 Oct 9;10(12):3262–78. doi: 10.1093/gbe/evy220 (PMC6307670; doi:10.1093/gbe/evy220)
Supplement: Supplementary Data [file evy220_supp.zip › TableS1_assembly metrics.xlsx]

## Sheet: Sheet1
Table S1. The genome assemblies and transcriptomes used in this study
Order	Species	Common name	RefSeq assembly ID	# contigs	Largest contig	Total length	GC (%)	N50	N75	L50	L75	# N's
Diptera
	Drosophila melanogaster		GCF_000001215.4	1870	32079331	143726002	42.01	25286936	23542271	3	4	1152978
	Drosophila simulans		GCF_000754195.2	2601	27160941	123576490	42.96	23539531	21544594	3	4	377867
	Drosophila sechellia		GCF_000005215.3	2601	27160941	123576490	42.96	23539531	21544594	3	4	377867
	Drosophila yakuba		GCF_000005975.2	8063	28832112	165692151	42.28	21770863	880421	4	10	3112072
	Drosophila erecta		GCF_000005135.1	5103	26641161	152704660	42.27	18748788	10470090	4	6	7628121
	Drosophila ficusphila		GCF_000220665.1	5749	3722508	152437536	41.92	1050541	273320	39	100	1389277
	Drosophila eugracilis		GCF_000236325.1	4935	7884553	156936946	40.89	976885	182797	40	126	615230
	Drosophila biarmipes		GCF_000233415.1	5510	10656099	169373393	41.81	3386121	160216	15	61	777044
	Drosophila takahashii		GCF_000224235.1	5726	2419304	182103939	40	387676	52306	131	411	1075234
	Drosophila elegans		GCF_000224195.1	5420	7425378	171264267	40.3	1714184	256608	29	82	734341
	Drosophila rhopaloa		GCF_000236305.1	22810	1708276	197371827	40.07	45514	14118	654	2684	3487235
	Drosophila kikkawai		GCF_000224215.1	5133	3555979	164289271	41.37	903682	287899	48	120	842279
	Drosophila ananassae		GCF_000005115.1	13717	23697760	230981433	41.97	4599533	320451	10	53	17074195
	Drosophila bipectinata		GCF_000236285.1	5495	5555046	167261868	41.61	663995	35172	52	500	853142
	Drosophila pseudoobscura pseudoobscura		GCF_000001765.3	4463	30819483	152576221	45.2	12541198	5287126	4	9	3669257
	Drosophila persimilis		GCF_000005195.2	12664	11822988	188308766	44.94	1869541	150666	21	112	12790523
	Drosophila miranda		GCF_000269505.1	6	33007066	136728780	44.89	28826359	22123056	3	4	4170711
	Drosophila willistoni		GCF_000005925.1	14838	16660200	235516348	37.25	4511350	1035393	15	38	11906320
	Drosophila mojavensis		GCF_000005175.2	6817	34148556	193818818	39.48	24764193	3408170	4	8	13618479
	Drosophila virilis		GCF_000005245.1	13415	25233164	205989379	39.99	10161210	2014198	6	20	16820834
	Drosophila albomicans		GCA_000298335.1	26344	7262926	253556130	38.4	23589	8064	1494	6348	37767562
	Drosophila grimshawi		GCF_000005155.2	17305	24565398	200420066	37.98	8399593	39228	7	209	14377150
	Musca domestica	House fly	GCF_000371365.1	20487	2348962	750403944	35.11	226573	82880	809	2176	58683792
	Glossina morsitans morsitans	Tsetse fly	GCA_001077435.1	23802	538223	363036921	34.12	49788	23885	2011	4627	0
	Culex quinquefasciatus	Southern house mosquito	GCF_000209185.1	3171	3873040	579042118	37.42	486756	220881	317	754	39082744
	Aedes aegypti	Yellow fever mosquito	GCF_002204515.2	2310	474425716	1278732104	38.18	409777670	310827022	2	3	22935
	Anopheles darlingi	American malaria mosquito	GCA_000211455.3	2220	1087660	136935538	48.31	115072	53831	288	737	27765
	Anopheles gambiae	Malaria mosquito	GCF_000005575.2	8088	61545105	265026201	44.27	49364325	41963435	3	4	12572948
	Mayetiola destructor	Hessian fly	GCA_000149185.1	24468	11292355	185825366	33.16	756041	79773	48	239	32689253
Lepidoptera
	Bombyx mori	silkworm	GCF_000151625.1	40256	16203812	480497805	37.66	4008358	1585222	38	87	50095828
	Danaus plexippus	Monarch butterfly	GCA_000235995.2	3030	6243310	247678114	31.61	722823	382639	101	220	6710407
Coleoptera
	Tribolium castaneum	Red flour beetle	GCF_000002335.3	2063	31381287	165937222	33.86	15265516	10086398	5	8	13515130
Hymenoptera
	Nasonia giraulti	Parasitic wasp	GCA_000004775.1	4012	9412112	283452533	42.87	759431	238449	64	240	104992888
	Nasonia longicornis	Parasitic wasp	GCA_000004795.1	4335	9412414	285553214	42.73	758407	224559	65	247	104261627
	Nasonia vitripennis	Parasitic wasp	GCF_000002325.3	6091	33571687	295778491	41.71	897131	205105	21	215	57164565
	Apis mellifera	Western honey bee	GCF_000002195.4	5321	29893408	250287000	32.69	13219345	10288499	8	13	21165099
	Apis florea	Dwarf honey bee	GCF_000184785.2	7946	9559734	230485475	33.77	2863240	1208756	22	51	17676534
	Bombus impatiens	Common eastern bumblebee	GCF_000188095.2	2511	5466090	245875111	37.76	1413222	641011	53	116	4871604
	Bombus terrestris	Buff-tailed bumblebee	GCF_000214255.1	5609	18145390	248654244	37.51	12868931	9884808	9	14	12272586
	Megachile rotundata	Alfalfa leafcutter bee	GCF_000220905.1	2618	5876085	271532722	36.55	1699680	819978	47	105	6744214
	Acromyrmex echinatior	Panamanian leafcutter ant	GCF_000204515.1	2071	5247136	295293261	33.65	1114638	479209	73	171	7419335
	Atta cephalotes	Leafcutter ant	GCF_000143395.1	2835	15679321	317671980	32.57	5154485	2402745	21	43	36578302
	Camponotus floridanus	Florida carpenter ant	GCF_003227725.1	657	10163455	284009182	34.31	1585631	620780	49	122	1772231
	Harpegnathos saltator	Jerdon's jumping ant	GCF_003227715.1	857	3353128	334536844	44.75	1078644	574067	101	208	937191
	Linepithema humile	Argentine ant	GCF_000217595.1	2977	7773598	219787196	37.66	1428586	449142	40	103	6535581
	Pogonomyrmex barbatus	Red harvester ant	GCF_000187915.1	4630	3904722	235349086	36.5	816513	334427	81	194	15284003
	Solenopsis invicta	Red fire ant	GCF_000188075.1	45179	6355204	387949024	36.18	582452	70305	131	647	41281911
	Solenopsis invicta	Red fire ant	New, Unpublished	3155	2172525	349217009	36.25	278331	133129	354	814	0
Hemiptera
	Acyrthosiphon pisum	Pea aphid	GCF_000142985.2	23453	3073041	541507837	29.76	518681	191832	279	713	41784280
	Rhodnius prolixus	Kissing bug	GCA_000181055.3	16536	13425595	706823820	33.94	1088772	429632	170	420	142194158
Phthiraptera
	Pediculus humanus corporis	Human body louse	GCF_000006295.1	1882	2788692	110781312	27.47	497057	260522	67	145	2413850
Ixodida
	Ixodes scapularis	Deer tick	GCF_000208615.1	369484	3952103	1765379358	45.22	76228	3736	3623	35837	376910010
	Rhipicephalus microplus	Southern cattle tick	GCA_002176555.1	195084	432897	2008371944	44.96	60268	9983	9003	34032	62383579
