# Supplementary material for: Rapid Expansion of a Highly Germline-Expressed Mariner Element Acquired by Horizontal Transfer in the Fire Ant Genome
Source: Genome Biol Evol. 2018 Oct 9;10(12):3262–78. doi: 10.1093/gbe/evy220 (PMC6307670; doi:10.1093/gbe/evy220)
Supplement: Supplementary Data [file evy220_supp.zip › TableS3_20180831.xlsx]

## Sheet: Sheet1
Table S3. Transposable element (TE) containing transcripts in the fire ant germline transcriptomes
Highly-expressed TE containing transcripts are shaded in grey.
*SW score: Smith-Waterman score
Polygyne Ovary (PO)							Monogyne Ovary (MO)							Monogyne Testis (MT)
Transcript ID	RepeatMasker results					TPM	Transcript ID	RepeatMasker results					TPM	Transcript ID	RepeatMasker results					TPM
	TE	Class/Family	SW score*	Divergence (%)	Masked length (bp)			TE	Class/Family	SW score*	Divergence (%)	Masked length (bp)			TE	Class/Family	SW score*	Divergence (%)	Masked length (bp)
TRINITY_DN4794_c0_g1	Mariner-1_PBa	DNA	1995	15.4	331	306.15	TRINITY_DN17358_c0_g1	hAT-4_PBa	DNA	786	19.2	862	5138.68	TRINITY_DN14742_c5_g14	Mariner-9_SIn	DNA	2449	8.2	360	820.16
TRINITY_DN10924_c0_g1	Mariner-2_DF	DNA/TcMar-Mariner	11165	0.6	1203	253.47	TRINITY_DN12720_c1_g1	Mariner-11_CFl	DNA	1326	10.1	212	1025.66	TRINITY_DN11255_c1_g1	DNA-4_PBa	DNA	742	14.4	217	551.81
TRINITY_DN10969_c0_g1	Mariner-35_SIn	DNA	4767	3.6	557	168.68	TRINITY_DN14907_c2_g2	DNA-4_PBa	DNA	850	18.4	293	580.53	TRINITY_DN14217_c0_g1	Mariner-50_HSal	DNA	5567	18.9	1067	379.5
TRINITY_DN9231_c0_g1	TART_DV	LINE/Jockey	296	17.4	232	125.78	TRINITY_DN15283_c1_g3	MuDR-2_SIn	DNA	710	17.1	210	327.03	TRINITY_DN14281_c1_g1	Mariner-2_DF	DNA/TcMar-Mariner	11715	0.8	1273	267.88
TRINITY_DN12821_c6_g2	Kolobok-N1_SIn	DNA	4234	6.8	558	107.25	TRINITY_DN15119_c1_g1	Merlin-N1_SIn	DNA	1983	10.1	297	307.37	TRINITY_DN14702_c2_g1	Mariner-35_SIn	DNA	4731	3.6	553	263.36
TRINITY_DN11911_c2_g2	Mariner-14_HSal	DNA	5684	6.6	709	104.62	TRINITY_DN15178_c3_g1	Mariner-2_DF	DNA/TcMar-Mariner	11165	0.6	1203	295.43	TRINITY_DN14734_c1_g5	Kolobok-N1_SIn	DNA	2315	19.3	552	237.67
TRINITY_DN13415_c2_g2	Mariner-N9_SIn	DNA	6524	6.4	865	103.88	TRINITY_DN13688_c1_g1	REP-3_PBa	Unknown	432	13.1	229	269.88	TRINITY_DN12109_c0_g1	Copia-58_BG-I	LTR/Copia	335	19.6	219	196.46
TRINITY_DN5337_c0_g1	Copia-58_BG-I	LTR/Copia	335	19.6	219	102.95	TRINITY_DN15004_c3_g1	Mariner-13_PBa	DNA	1078	19.8	301	243.96	TRINITY_DN14605_c7_g1	P-1_PBa	DNA	1020	17.7	323	169.55
TRINITY_DN13130_c2_g1	Gypsy-13_SI-I	LTR/Gypsy	6296	7.4	812	93.65	TRINITY_DN15288_c0_g3	Mariner-37_SIn	DNA	5033	1.1	543	237.07	TRINITY_DN15402_c0_g1	Mariner-35_HSal	DNA	4153	14.3	784	145.41
TRINITY_DN13420_c0_g1	Mariner-30_SIn	DNA	5561	0.2	598	81.25	TRINITY_DN11929_c0_g1	Mariner-1_HSal	DNA	1828	16.7	331	232.44	TRINITY_DN15402_c0_g2	Mariner-35_HSal	DNA	4153	14.3	784	145.41
TRINITY_DN11911_c2_g3	Mariner-14_HSal	DNA	3847	5.5	469	79.59	TRINITY_DN21290_c0_g1	Mariner-35_HSal	DNA	4153	14.3	784	203.78	TRINITY_DN14728_c3_g1	DNA3-N1_SIn	DNA	1850	1.3	223	118.98
TRINITY_DN12569_c1_g1	MuDR-2_SIn	DNA	727	16.6	210	77.63	TRINITY_DN14925_c4_g4	Mariner-9_SIn	DNA	10637	5.6	1286	194.01	TRINITY_DN14605_c10_g3	P-1_PBa	DNA	938	18	234	116.83
TRINITY_DN13444_c0_g3	Mariner-32_SIn	DNA	3572	0	400	74.63	TRINITY_DN14900_c9_g4	MuDR-1_SIn	DNA	1127	17.9	240	193.17	TRINITY_DN14457_c3_g1	Mariner-N5_PBa	DNA	674	18.1	206	107.14
TRINITY_DN13086_c2_g1	Mariner-N8_SIn	DNA	1849	5.7	247	72.11	TRINITY_DN15068_c0_g1	Mariner-14_HSal	DNA	5637	6.7	704	193.09	TRINITY_DN13021_c1_g1	Mariner-1_PBa	DNA	1979	15.8	331	104.67
TRINITY_DN13360_c1_g2	Mariner-50_HSal	DNA	4973	17.8	855	69.47	TRINITY_DN15284_c0_g2	Mariner-4_AEc	DNA	5014	6.4	609	160.85	TRINITY_DN14169_c8_g1	Gypsy-15_DRh-I	LTR	563	19.5	200	101.43
TRINITY_DN13364_c2_g4	Mariner-9_SIn	DNA	8868	5.2	1059	67.95	TRINITY_DN14478_c2_g1	Kolobok-N1_SIn	DNA	4480	5.9	564	158.06	TRINITY_DN14738_c0_g2	Mariner-4_AEc	DNA	2525	6.2	306	91.69
TRINITY_DN13436_c1_g1	Mariner-4_AEc	DNA	9515	6.9	1163	67.46	TRINITY_DN14478_c3_g1	DNA-4_PBa	DNA	431	19.8	258	124.93	TRINITY_DN10635_c0_g1	Mariner-13_PBa	DNA	835	18.8	214	91.63
TRINITY_DN13106_c3_g1	Mariner-36_SIn	DNA	4159	4.4	520	65.05	TRINITY_DN14995_c4_g1	Merlin-N1_AEc	DNA	548	15.5	230	124.3	TRINITY_DN14732_c5_g4	Mariner-1_HMM	DNA/TcMar-Mariner	5649	18.6	986	89.22
TRINITY_DN12427_c4_g1	Mariner-N9_ACe	DNA	1437	19.8	417	64.97	TRINITY_DN15081_c0_g4	Gypsy-13_SI-I	LTR/Gypsy	6059	9.8	818	113.22	TRINITY_DN11255_c1_g2	DNA-4_PBa	DNA	742	14.4	217	88.74
TRINITY_DN11359_c0_g1	Transib-2_HM	DNA/CMC-Transib	335	16.7	201	64.68	TRINITY_DN12081_c0_g1	Copia-58_BG-I	LTR/Copia	335	19.6	219	112.95	TRINITY_DN14715_c2_g1	Mariner-12_SIn	DNA	6438	2.8	725	88.44
TRINITY_DN9513_c0_g1	Mariner-N9_SIn	DNA	4413	11	735	64.68	TRINITY_DN15183_c2_g3	Mariner-38C_SIn	DNA	879	14	250	112.15	TRINITY_DN14647_c4_g2	Kolobok-N1_SIn	DNA	4809	4.4	572	84.5
TRINITY_DN13326_c1_g1	Mariner-12_SIn	DNA	6398	1.7	722	63.7	TRINITY_DN15227_c4_g1	Mariner-12_SIn	DNA	8654	1.8	972	103.69	TRINITY_DN14426_c4_g2	Mariner-28_SIn	DNA	4773	17.3	1112	83.46
TRINITY_DN13360_c1_g1	Mariner-50_HSal	DNA	1649	17.9	306	60.67	TRINITY_DN15284_c0_g1	Mariner-4_AEc	DNA	3284	5.8	393	101.02	TRINITY_DN13638_c0_g1	Mariner-22_SIn	DNA	933	16.7	340	83.36
TRINITY_DN7844_c0_g2	Mariner-13_PBa	DNA	845	18.4	214	60.33	TRINITY_DN15194_c6_g2	Mariner-N9_SIn	DNA	6584	6.9	877	98.86	TRINITY_DN14738_c0_g1	Mariner-4_AEc	DNA	5950	7.4	730	81.41
TRINITY_DN12160_c1_g1	Helitron-1_HM	RC/Helitron	393	14	204	55.62	TRINITY_DN15260_c6_g2	Mariner-30_SIn	DNA	5586	7.1	884	94.62	TRINITY_DN14745_c0_g1	RTE-3_SIn	LINE	30636	4.6	4575	80.18
TRINITY_DN11631_c0_g2	Mariner-5_SIn	DNA	10218	2.9	1143	55.17	TRINITY_DN14903_c0_g9	Mariner-36_SIn	DNA	4103	4.9	533	91.59	TRINITY_DN13226_c0_g1	MuDR-2_SIn	DNA	1486	9.3	218	74.25
TRINITY_DN12967_c5_g1	MuDR-2_SIn	DNA	1064	15.9	304	54.05	TRINITY_DN15046_c1_g1	REP-3_PBa	Unknown	837	16.9	242	91.13	TRINITY_DN14348_c3_g1	Mariner-N7_SIn	DNA	1634	14	264	73.32
TRINITY_DN12350_c0_g1	Mariner-12_PBa	DNA	8992	10.1	1262	51.54	TRINITY_DN15068_c0_g2	Mariner-14_HSal	DNA	3899	5.5	474	83.51	TRINITY_DN14285_c7_g1	Mariner-N6_SIn	DNA	4201	0.7	460	72.51
TRINITY_DN11943_c1_g1	Mariner-N7_SIn	DNA	1774	12.3	267	51.25	TRINITY_DN15288_c0_g1	Mariner-32_SIn	DNA	2895	0.6	322	83.48	TRINITY_DN14723_c4_g1	Mariner-12_SIn	DNA	5529	1.2	605	72.24
TRINITY_DN13318_c3_g1	Gypsy-15_DRh-I	LTR	563	19.5	200	47.47	TRINITY_DN12878_c1_g1	Mariner-1_PBa	DNA	1979	15.8	331	81.98	TRINITY_DN14687_c4_g1	Mariner-30_SIn	DNA	5586	2	652	71.96
TRINITY_DN13075_c4_g1	Mariner-1_PBa	DNA	1419	13.9	209	45.78	TRINITY_DN15160_c3_g1	Mariner-N8_SIn	DNA	2721	7.8	386	81.58	TRINITY_DN11942_c0_g1	DNA-4_PBa	DNA	948	13	270	70.5
TRINITY_DN12859_c0_g1	Mariner-38_SIn	DNA	1282	13.8	224	44.99	TRINITY_DN15163_c3_g3	Mariner-50_HSal	DNA	5051	18.4	916	81.12	TRINITY_DN7179_c0_g3	Mariner-14_HSal	DNA	3899	5.5	474	68.87
TRINITY_DN13351_c1_g1	Mariner-4_SIn	DNA	11835	1.6	1287	42.06	TRINITY_DN15238_c11_g1	Mariner-9_PBa	DNA	5330	16.9	886	79.82	TRINITY_DN13600_c1_g1	Mariner-5_SIn	DNA	10202	3	1143	67.79
TRINITY_DN13444_c0_g5	Mariner-37_SIn	DNA	4903	0.2	521	42.05	TRINITY_DN15163_c3_g2	Mariner-50_HSal	DNA	1339	17.4	275	78.12	TRINITY_DN14727_c5_g1	Mariner-9_PBa	DNA	4989	16.1	790	67.65
TRINITY_DN13089_c0_g1	Mariner-22_SIn	DNA	933	16.7	340	40.92	TRINITY_DN12100_c0_g1	Mariner-N22_HSal	DNA	1475	15	254	77.29	TRINITY_DN14232_c2_g2	Mariner-38_SIn	DNA	3290	9	598	66
TRINITY_DN12167_c0_g2	Transib-1_SIn	DNA	12269	7.1	1065	40.1	TRINITY_DN15245_c7_g1	Mariner-4_SIn	DNA	2562	14.5	555	76.98	TRINITY_DN14695_c5_g1	R1-3_SIn	LINE	1787	8.3	243	65.84
TRINITY_DN13373_c0_g1	SMAR31	DNA/TcMar-Mariner	5846	19.9	1092	39.65	TRINITY_DN15260_c6_g1	Mariner-18_AEc	DNA	2459	17.5	417	75.41	TRINITY_DN14700_c8_g1	Mariner-N8_SIn	DNA	4160	7.9	555	65
TRINITY_DN12827_c2_g1	P-1_PBa	DNA	1129	16.9	355	39.28	TRINITY_DN15063_c2_g2	RTE-3_SIn	LINE	3299	19.9	1123	74.44	TRINITY_DN6610_c0_g1	Mariner-N9_SIn	DNA	3174	11.8	574	60.1
TRINITY_DN13154_c2_g3	REP-3_PBa	Unknown	777	9.4	204	38.75	TRINITY_DN14177_c1_g1	Penelope-3_SIn	LINE	2012	4	250	74.19	TRINITY_DN14613_c4_g1	Penelope-1_SIn	LINE	4299	6.3	543	58.77
TRINITY_DN11756_c0_g1	Penelope-1_SIn	LINE	651	19.1	285	38	TRINITY_DN13480_c0_g1	REP-3_PBa	Unknown	741	13.5	320	72.96	TRINITY_DN13872_c5_g2	Gypsy-13_SI-I	LTR/Gypsy	6016	10.1	818	58.44
TRINITY_DN13444_c0_g2	Mariner-37_SIn	DNA	2639	0.3	283	37.59	TRINITY_DN14529_c3_g4	RTE-1_SIn	LINE	1836	17.2	313	66.63	TRINITY_DN14617_c4_g3	Polinton-1_PBa	DNA	4682	17.9	787	57.98
TRINITY_DN12740_c6_g1	Mariner-56_HSal	DNA	1604	14.1	328	36.28	TRINITY_DN14998_c0_g3	Mariner-22_SIn	DNA	933	16.7	340	66.63	TRINITY_DN7179_c0_g1	Mariner-14_HSal	DNA	5637	6.7	704	57.08
TRINITY_DN13374_c6_g5	Mariner-21_SIn	DNA	1678	11.2	342	35.06	TRINITY_DN15227_c4_g2	Mariner-12_SIn	DNA	3666	1.7	403	65.59	TRINITY_DN12854_c4_g1	Mariner-19_AEc	DNA	8473	11.1	1248	53.07
TRINITY_DN12403_c0_g2	Gypsy-32_SI-I	LTR	1289	18	306	34.95	TRINITY_DN13949_c0_g1	Mariner-5_SIn	DNA	10218	2.9	1143	64.39	TRINITY_DN14660_c3_g1	Mariner-1_LHu	DNA	9213	11.4	1288	52.79
TRINITY_DN9822_c0_g1	Mariner-19_AEc	DNA	8551	11.1	1256	34.73	TRINITY_DN15178_c4_g1	RTE-3_SIn	LINE	13313	7	1924	64.23	TRINITY_DN14732_c5_g1	Mariner-37_SIn	DNA	2785	0	296	52.58
TRINITY_DN13268_c5_g2	Mariner-2_SIn	DNA	9930	6.7	1216	34.52	TRINITY_DN15195_c0_g1	RTE-3_SIn	LINE	19814	3.7	2895	62.45	TRINITY_DN14676_c4_g3	MuDR-2_SIn	DNA	943	15.5	201	51.67
TRINITY_DN13406_c2_g1	Mariner-N5_SIn	DNA	8427	0.2	905	34.45	TRINITY_DN14774_c12_g1	Mariner-N9_ACe	DNA	1437	19.8	417	62.14	TRINITY_DN14740_c2_g5	Mariner-N9B_SIn	DNA	4895	4	577	50.87
TRINITY_DN5739_c0_g1	Mariner-35_HSal	DNA	4111	14.1	774	34.35	TRINITY_DN14794_c0_g1	Mariner-34_SIn	DNA	2237	9.4	301	61.37	TRINITY_DN13682_c0_g1	Mariner-N5_AEc	DNA	1012	17.4	258	49.55
TRINITY_DN12403_c0_g1	Gypsy-32_SI-I	LTR	4944	18.9	943	31.46	TRINITY_DN15268_c1_g2	Mariner-12_PBa	DNA	8992	10.1	1262	60.3	TRINITY_DN8426_c1_g1	Transib-2_HM	DNA/CMC-Transib	335	16.7	201	49.39
TRINITY_DN13374_c5_g1	Mariner-21_SIn	DNA	2170	10.6	292	31.25	TRINITY_DN15222_c4_g3	Mariner-N1_SIn	DNA	3922	6	492	60.18	TRINITY_DN14665_c5_g1	SMAR31	DNA/TcMar-Mariner	1874	18.1	332	49.2
TRINITY_DN13374_c0_g1	Mariner-1N1_SIn	DNA	1321	9.4	204	28.73	TRINITY_DN15281_c0_g4	Mariner-N9B_SIn	DNA	3972	2.2	445	59.59	TRINITY_DN14738_c0_g4	Mariner-4_AEc	DNA	2067	7.3	260	48.63
TRINITY_DN12332_c0_g1	MuDR-2_SIn	DNA	3901	4	533	28.4	TRINITY_DN15245_c6_g1	Mariner-4_SIn	DNA	9302	1.5	1013	59.43	TRINITY_DN11168_c0_g1	Loa-1_SIn	LINE	5423	9.6	731	48.59
TRINITY_DN11574_c1_g1	Mariner-3_AEc	DNA	9801	7.8	1273	26.94	TRINITY_DN14995_c1_g1	R1-3_SIn	LINE	1899	5.8	235	58.61	TRINITY_DN13619_c2_g1	Mariner-16_LHu	DNA	7978	8.4	1086	47.76
TRINITY_DN13298_c0_g1	Mariner-12_SIn	DNA	5863	1.4	655	26.09	TRINITY_DN15006_c3_g1	Mariner-12_LHu	DNA	9231	0.9	1010	58.39	TRINITY_DN14474_c0_g3	Mariner-N6_SIn	DNA	2612	4.4	319	46.79
TRINITY_DN11439_c2_g1	Mariner-N5_AEc	DNA	1047	16.9	259	25.83	TRINITY_DN15207_c2_g2	Mariner-1_LHu	DNA	8941	12.4	1283	58.13	TRINITY_DN14740_c2_g3	Mariner-N9_SIn	DNA	2785	6.3	368	46.55
TRINITY_DN9990_c0_g1	Mariner-1_PBa	DNA	5384	20	981	25.46	TRINITY_DN15241_c3_g1	Mariner-21_SIn	DNA	3055	10.4	427	55.05	TRINITY_DN14701_c1_g1	Mariner-3_AEc	DNA	2175	9.2	283	44.02
TRINITY_DN11481_c0_g1	DNA9-1_SIn	DNA	2521	13.9	403	24.31	TRINITY_DN15735_c0_g2	DNA-4_PBa	DNA	1144	18.9	400	51.88	TRINITY_DN14589_c2_g3	Gypsy-22_SI-I	LTR/Gypsy	6517	0.1	720	44
TRINITY_DN8108_c0_g1	Mariner-24_AEc	DNA	3409	14.6	650	23.75	TRINITY_DN15281_c0_g8	Mariner-N9_SIn	DNA	5010	11	814	51.77	TRINITY_DN13456_c0_g1	Merlin-N1_SIn	DNA	831	19.5	253	42.15
TRINITY_DN11059_c1_g1	Mariner-28_SIn	DNA	877	18.5	217	23.36	TRINITY_DN15008_c1_g1	Mariner-29_AEc	DNA	3792	18.3	665	51.65	TRINITY_DN14603_c2_g1	Merlin-N1_SIn	DNA	367	20	210	42.1
TRINITY_DN6933_c0_g1	Merlin-N1_SIn	DNA	873	19	246	23.04	TRINITY_DN13885_c1_g1	Transib-2_HM	DNA/CMC-Transib	335	16.7	201	49.11	TRINITY_DN14471_c5_g2	Helitron-N3_PBa	DNA	849	18.8	209	40.67
TRINITY_DN13258_c2_g1	Mariner-N5_PBa	DNA	740	17.1	276	22.8	TRINITY_DN15284_c0_g3	Mariner-13_SIn	DNA	9453	6.5	1165	48.94	TRINITY_DN14367_c7_g2	Penelope-5_SIn	LINE	7437	2.7	850	38.29
TRINITY_DN9549_c0_g1	Mariner-38_SIn	DNA	1491	8.4	214	22.49	TRINITY_DN14148_c10_g2	DNA-5_PBa	DNA	528	19.9	205	48.01	TRINITY_DN12674_c1_g2	Mariner-N4_SIn	DNA	3837	5.3	455	37.89
TRINITY_DN12589_c0_g1	Mariner-N9B_SIn	DNA	3019	2.6	346	22.32	TRINITY_DN15089_c0_g3	Mariner-19_HSal	DNA	1291	19.4	242	47.45	TRINITY_DN14599_c1_g2	Mariner-N1_SIn	DNA	2785	5.5	376	37.6
TRINITY_DN11406_c0_g1	Mariner-7_AEc	DNA	9801	9.2	1277	21.76	TRINITY_DN14236_c1_g1	Mariner-38_SIn	DNA	1266	14.3	224	46.09	TRINITY_DN14584_c1_g1	RTE-3_SIn	LINE	3401	19.6	1113	37.44
TRINITY_DN3111_c0_g1	DNA-4_PBa	DNA	574	16.8	201	21.47	TRINITY_DN15241_c3_g3	Mariner-1N1_SIn	DNA	3193	8.4	440	45.03	TRINITY_DN13689_c1_g1	DNA9-1_SIn	DNA	2689	13.4	474	36.76
TRINITY_DN13293_c4_g1	Gypsy-30_SI-LTR	LTR	4936	12.7	929	21	TRINITY_DN13547_c1_g2	Mariner-21_SIn	DNA	2082	9.3	279	44.42	TRINITY_DN14435_c1_g1	Transib-1_SIn	DNA	7803	11.2	1260	36.19
TRINITY_DN12126_c9_g1	Mariner-N5_AEc	DNA	381	19.4	253	20.58	TRINITY_DN15225_c8_g2	REP-3_PBa	Unknown	882	11.9	300	44.05	TRINITY_DN13990_c5_g2	Penelope-3_SIn	LINE	1937	5.6	250	35.23
TRINITY_DN11256_c1_g1	Mariner-38_SIn	DNA	2490	13.3	511	20.25	TRINITY_DN8357_c0_g2	Mariner-13_PBa	DNA	845	18.4	214	44.04	TRINITY_DN13869_c0_g3	DNA-2_AEc	DNA	3181	12.2	600	34.58
TRINITY_DN13113_c0_g1	Mariner-12_LHu	DNA	9103	1.1	1004	20.15	TRINITY_DN14351_c1_g1	Gypsy-24_SI-I	LTR	33804	2.5	3965	43.68	TRINITY_DN14481_c1_g1	Penelope-1_SIn	LINE	1151	19.9	322	34.09
TRINITY_DN12674_c0_g1	Mariner-N6_SIn	DNA	2254	3.7	267	19.96	TRINITY_DN14171_c0_g1	Mariner-N9_ACe	DNA	720	19.4	213	43.63	TRINITY_DN14686_c9_g7	Mariner-21_SIn	DNA	1663	10.4	374	33.86
TRINITY_DN12569_c1_g2	MuDR-2_SIn	DNA	710	17.1	210	18.85	TRINITY_DN14871_c0_g2	Mariner-2_SIn	DNA	10364	6.1	1267	42.57	TRINITY_DN14226_c0_g4	Mariner-62_HSal	DNA	1161	18.6	221	33.24
TRINITY_DN12407_c0_g1	Mariner-29_AEc	DNA	5986	17.9	1029	18.15	TRINITY_DN15008_c1_g2	Mariner-29_AEc	DNA	2832	16.1	453	42.13	TRINITY_DN14126_c9_g2	MuDr-3_HM	DNA/MULE-MuDR	235	16	202	32.53
TRINITY_DN13268_c5_g1	Mariner-1_LHu	DNA	3340	13.7	502	18.1	TRINITY_DN15182_c2_g1	Mariner-11_PBa	DNA	1114	17.3	260	41.77	TRINITY_DN14412_c3_g1	MuDR-2_SIn	DNA	1131	14.2	268	31.29
TRINITY_DN12479_c1_g1	Penelope-1_SIn	LINE	851	17.7	209	17.61	TRINITY_DN13295_c0_g1	Penelope-2_SIn	LINE	2311	14.9	368	41.44	TRINITY_DN14412_c2_g1	MuDR-2_SIn	DNA	1076	15.3	237	30.29
TRINITY_DN10070_c0_g1	P-1_PBa	DNA	958	19.9	248	16.84	TRINITY_DN15051_c1_g1	MuDR-2_SIn	DNA	930	15.4	301	40.61	TRINITY_DN14600_c4_g2	Gypsy-32_SI-I	LTR	5137	4.3	605	29.67
TRINITY_DN3139_c0_g1	Mariner-N9_SIn	DNA	1939	13.5	303	16.67	TRINITY_DN15281_c0_g6	Mariner-N9B_SIn	DNA	2652	4.1	315	40.1	TRINITY_DN14671_c4_g1	Mariner-29_AEc	DNA	6486	17.2	1206	29.34
TRINITY_DN13415_c2_g1	Mariner-N9B_SIn	DNA	2384	14.9	449	16.3	TRINITY_DN14135_c2_g1	Gypsy-15_DRh-I	LTR	563	19.5	200	39.63	TRINITY_DN14701_c2_g1	Mariner-3_AEc	DNA	10072	7.9	1275	28.71
TRINITY_DN10867_c0_g1	L2B-3_PBa	LINE	727	18	242	16.22	TRINITY_DN15109_c1_g1	Mariner-3_AEc	DNA	2973	8.6	386	38.27	TRINITY_DN14723_c4_g2	Mariner-12_SIn	DNA	2643	2	304	27.89
TRINITY_DN11658_c0_g3	Mariner3-4_HSal	DNA	1367	19.9	394	15.83	TRINITY_DN12975_c0_g1	REP-3_PBa	Unknown	1061	12.4	258	38.27	TRINITY_DN13980_c7_g4	Gypsy-24_SI-I	LTR	1795	2.4	205	27.88
TRINITY_DN12262_c0_g1	RTE-3_SIn	LINE	6224	4	866	15.77	TRINITY_DN14334_c0_g1	Mariner-34_SIn	DNA	3459	13.2	514	37.47	TRINITY_DN14283_c2_g1	Mariner-21_SIn	DNA	1871	14.9	350	27.85
TRINITY_DN3599_c0_g1	Mariner-27_SIn	DNA	2689	18.5	533	15.25	TRINITY_DN15238_c11_g2	Mariner-N5_SIn	DNA	4324	0.2	471	37.06	TRINITY_DN14702_c5_g1	Mariner-12_LHu	DNA	7495	1	816	27.58
TRINITY_DN6367_c0_g1	BEL-2_SI-LTR	LTR/Pao	1458	7.9	202	15.14	TRINITY_DN14143_c0_g2	Transib-1_SIn	DNA	12269	7.1	1065	36.98	TRINITY_DN10334_c0_g1	Mariner-98_HSal	DNA	3042	16.4	889	26.94
TRINITY_DN12528_c0_g1	Mariner-N4_SIn	DNA	5364	6.3	653	14.86	TRINITY_DN14506_c1_g1	Mariner-N6_SIn	DNA	4050	5.4	527	35.28	TRINITY_DN14732_c5_g5	Mariner-32_SIn	DNA	1912	0.5	208	26.58
TRINITY_DN13293_c2_g1	Gypsy-30_SI-LTR	LTR	3131	4.5	403	14.66	TRINITY_DN14579_c3_g2	Mariner-56_HSal	DNA	1632	13.8	328	34.72	TRINITY_DN14263_c0_g1	Mariner-12_PBa	DNA	8992	10.1	1262	26.3
TRINITY_DN10930_c0_g1	Mariner-16_LHu	DNA	8938	7.9	1242	14.41	TRINITY_DN10462_c0_g1	Mariner-N15_SIn	DNA	2727	19.8	753	33.54	TRINITY_DN14446_c2_g2	Mariner-28_SIn	DNA	877	18.7	217	26.13
TRINITY_DN1233_c0_g1	Mariner-27_SIn	DNA	995	18.1	258	14.09	TRINITY_DN15281_c0_g1	Mariner-N9B_SIn	DNA	2577	2.3	301	32.81	TRINITY_DN14482_c2_g1	Mariner-4_SIn	DNA	11417	1.7	1262	25.59
TRINITY_DN13420_c1_g1	Mariner-30_SIn	DNA	2385	15.4	381	13.81	TRINITY_DN15159_c8_g1	Mariner-N5_PBa	DNA	692	17.9	345	32.11	TRINITY_DN14018_c1_g1	DIRS-1_SIn	LINE	22236	2.9	3818	24.38
TRINITY_DN13298_c0_g2	Mariner-13_PBa	DNA	948	18.8	229	13.68	TRINITY_DN15281_c0_g3	Mariner-N9B_SIn	DNA	5326	5.1	643	31.62	TRINITY_DN14319_c5_g1	Mariner-21_SIn	DNA	722	19.3	219	24.11
TRINITY_DN10511_c0_g1	Mariner-40_HSal	DNA	2742	20	544	13.63	TRINITY_DN14736_c6_g1	Mariner-7_AEc	DNA	9801	9.2	1277	31.52	TRINITY_DN14626_c4_g1	Mariner-9_SIn	DNA	9856	5.8	1205	24.02
TRINITY_DN13374_c6_g2	Mariner-1N1_SIn	DNA	1990	8.4	320	13.35	TRINITY_DN15284_c0_g4	Mariner-4_AEc	DNA	2616	7.1	322	31.25	TRINITY_DN14676_c4_g6	MuDR-2_SIn	DNA	713	15.1	268	23.93
TRINITY_DN11548_c0_g1	Mariner-25_HSal	DNA	2505	20	429	13.33	TRINITY_DN6480_c0_g1	Mariner-20_SIn	DNA	2597	1.7	289	30.9	TRINITY_DN14503_c1_g3	Mariner-N6_SIn	DNA	378	19.6	219	23.8
TRINITY_DN12528_c0_g2	Mariner-N4_SIn	DNA	3136	6.5	649	13.21	TRINITY_DN15245_c4_g1	DNA-2_AEc	DNA	2067	11.1	355	30.79	TRINITY_DN10635_c0_g2	Mariner-13_PBa	DNA	835	18.8	214	23.28
TRINITY_DN12222_c0_g1	EnSpm1_SB	DNA/CMC-EnSpm	619	18.2	202	13.13	TRINITY_DN15281_c0_g5	Mariner-N9B_SIn	DNA	2694	3.8	317	30.44	TRINITY_DN1326_c0_g1	Gypsy-32_SI-I	LTR	1289	18	306	22.93
TRINITY_DN7826_c0_g2	Mariner-14_HSal	DNA	3071	6.9	389	12.73	TRINITY_DN15281_c0_g9	Mariner-N9_SIn	DNA	2414	6.3	318	30.1	TRINITY_DN11140_c0_g1	Mariner-1_PBa	DNA	5384	20	981	22.91
TRINITY_DN6367_c0_g2	BEL-2_SI-LTR	LTR/Pao	1458	7.9	202	12.62	TRINITY_DN15245_c7_g3	SMAR31	DNA/TcMar-Mariner	1836	17.1	332	29.9	TRINITY_DN13892_c1_g1	Mariner-21_SIn	DNA	1744	8.6	233	22.81
TRINITY_DN8014_c0_g1	DIRS-1_SIn	LINE	15485	3.3	1776	12.35	TRINITY_DN14860_c8_g1	R1-2_SIn	LINE	1615	5.9	202	29.75	TRINITY_DN14530_c2_g1	EnSpm-3_SIn	DNA	1670	16.6	294	22.72
TRINITY_DN5573_c0_g1	Mariner-6_PBa	DNA	3045	16.3	608	12.04	TRINITY_DN14583_c5_g1	Mariner-38_SIn	DNA	3421	13.7	450	29.52	TRINITY_DN14085_c8_g1	Mariner-56_HSal	DNA	1632	13.8	328	22
TRINITY_DN5315_c2_g1	REP-3_PBa	Unknown	1033	12.7	243	11.91	TRINITY_DN11948_c0_g1	Mariner-98_HSal	DNA	3042	18.3	889	29.39	TRINITY_DN14435_c0_g2	Transib-1_SIn	DNA	5064	6.3	653	21.61
TRINITY_DN11636_c2_g1	RTE-3_SIn	LINE	1048	8.8	202	11.88	TRINITY_DN12565_c1_g1	Mariner-19_AEc	DNA	8535	11.2	1256	27.5	TRINITY_DN14150_c0_g1	L2B-3_PBa	LINE	2829	19.4	523	21.24
TRINITY_DN9823_c0_g1	Merlin-N1_SIn	DNA	1162	19.5	252	11.76	TRINITY_DN15144_c8_g1	MuDR-2_SIn	DNA	2174	5.5	404	26.82	TRINITY_DN12081_c1_g1	DNA-4_PBa	DNA	897	17.9	278	20.65
TRINITY_DN13174_c1_g2	RTE-3_SIn	LINE	11909	4	1780	11.26	TRINITY_DN11819_c0_g1	DNA9-1_SIn	DNA	2707	14.6	447	26.06	TRINITY_DN13226_c0_g2	MuDR-2_SIn	DNA	2681	5.5	388	20.61
TRINITY_DN13374_c4_g1	Mariner-35_SIn	DNA	1007	15.4	216	11.14	TRINITY_DN14903_c0_g7	Mariner-36_SIn	DNA	5216	5.3	673	25.77	TRINITY_DN12394_c0_g1	DNA8-2_PBa	DNA	332	19.1	276	20.6
TRINITY_DN19420_c0_g1	Mariner-56_HSal	DNA	1746	17.3	302	11	TRINITY_DN13799_c0_g2	DIRS-1_SIn	LINE	11512	2.7	1711	25.73	TRINITY_DN10941_c0_g1	Merlin-N1_SIn	DNA	1177	17.9	277	20.42
TRINITY_DN10396_c0_g1	Mariner-19_HSal	DNA	2028	17.4	446	10.89	TRINITY_DN10082_c0_g2	Mariner-1_PBa	DNA	5384	20	981	25.6	TRINITY_DN14094_c0_g1	RTE-3_SIn	LINE	2104	10.7	372	19.95
TRINITY_DN12459_c1_g1	Mariner-1_BTe	DNA/TcMar-Mariner	10115	5	1260	10.42	TRINITY_DN14780_c0_g1	Mariner-N41_HSal	DNA	959	18.9	240	25.58	TRINITY_DN14386_c0_g2	Mariner-16_SIn	DNA	8726	2.6	992	19.81
TRINITY_DN9755_c0_g1	Mariner-21_SIn	DNA	3007	7.5	400	10.38	TRINITY_DN13745_c3_g1	EnSpm1_SB	DNA/CMC-EnSpm	619	18.2	202	25.38	TRINITY_DN13403_c2_g1	EnSpm-2_SIn	DNA	2354	0	264	19.8
TRINITY_DN8407_c0_g1	Mariner-19_HSal	DNA	2392	13.9	359	10.14	TRINITY_DN11190_c0_g2	Mariner-24_AEc	DNA	3409	14.6	650	25.37	TRINITY_DN14386_c0_g1	Mariner-16_SIn	DNA	2619	3	295	18.88
TRINITY_DN13355_c0_g1	Merlin-N1_SIn	DNA	3958	6.4	498	9.96	TRINITY_DN15144_c7_g1	Mariner-N4_SIn	DNA	1889	7.2	236	24.68	TRINITY_DN14686_c9_g8	Mariner-21_SIn	DNA	2279	6.6	286	18.86
TRINITY_DN11992_c1_g1	R1-2_SIn	LINE	1615	5.9	202	9.77	TRINITY_DN13943_c1_g3	Kolobok-N1_SIn	DNA	1630	20	374	24.46	TRINITY_DN14293_c1_g1	Mariner-38_SIn	DNA	2547	13.7	495	17.81
TRINITY_DN12821_c2_g1	Kolobok-N1_SIn	DNA	1694	12.9	254	9.66	TRINITY_DN14903_c0_g4	Mariner-36_SIn	DNA	2292	6.2	290	23.9	TRINITY_DN13002_c0_g1	DNA3-4_PBa	DNA	2690	9.9	374	17.36
TRINITY_DN12169_c0_g2	EnSpm-3_SIn	DNA	7319	4.2	918	9.64	TRINITY_DN12958_c0_g1	Mariner-35_SIn	DNA	4557	3.6	533	23.5	TRINITY_DN14461_c4_g3	Helitron-N3_PBa	DNA	1210	19.4	284	17.26
TRINITY_DN5801_c0_g1	Mariner-31_SIn	DNA	2873	2.2	323	9.48	TRINITY_DN15205_c5_g1	Mariner-28_SIn	DNA	877	18.7	217	22.93	TRINITY_DN8439_c0_g1	Mariner-24_AEc	DNA	3409	14.6	650	17.06
TRINITY_DN7362_c2_g1	Sola2-1_SIn	DNA	3581	0.8	398	9.3	TRINITY_DN15016_c2_g1	Mariner-35_SIn	DNA	1279	11.2	219	22.51	TRINITY_DN13662_c3_g1	Mariner-7_AEc	DNA	9801	9.2	1277	16.83
TRINITY_DN5383_c0_g1	Merlin-N1_SIn	DNA	2177	14.4	395	9.27	TRINITY_DN14830_c4_g1	Mariner-1_BTe	DNA/TcMar-Mariner	10392	4.4	1264	22.39	TRINITY_DN8034_c0_g1	Mariner-14_HSal	DNA	3263	5.4	433	16.72
TRINITY_DN13293_c3_g1	Gypsy-30_SI-I	LTR	10145	15.1	1783	9.19	TRINITY_DN11425_c0_g1	RTE-3_SIn	LINE	1848	12.8	355	21.45	TRINITY_DN14723_c3_g1	Mariner-13_PBa	DNA	1078	19.8	301	16.71
TRINITY_DN13364_c2_g1	Mariner-9_SIn	DNA	2293	5.4	277	9.14	TRINITY_DN14529_c4_g1	RTE-1_SIn	LINE	33808	3.1	4274	21.37	TRINITY_DN12723_c0_g1	Mariner-21_SIn	DNA	3900	7.8	517	16.65
TRINITY_DN8332_c0_g1	Mariner-21_SIn	DNA	1826	8.2	243	8.92	TRINITY_DN14099_c5_g4	Mariner-10_SIn	DNA	4858	6.7	626	20.74	TRINITY_DN14320_c4_g2	Mariner-N9_SIn	DNA	4219	6.9	606	16.58
TRINITY_DN10901_c0_g1	Mariner-16_SIn	DNA	5712	4.3	657	8.83	TRINITY_DN14772_c0_g4	Mariner-28_AEc	DNA	1519	17.4	334	20.64	TRINITY_DN12999_c0_g1	Mariner-2_SIn	DNA	3259	3.7	375	16.48
TRINITY_DN6697_c0_g1	Mariner-36_SIn	DNA	1584	1.3	238	8.81	TRINITY_DN13799_c0_g1	DIRS-1_SIn	LINE	20436	2.9	2319	20.1	TRINITY_DN14665_c4_g2	Mariner-24_SIn	DNA	8914	3.5	1055	16.32
TRINITY_DN9725_c0_g1	EnSpm-2_SIn	DNA	2101	0.4	232	8.61	TRINITY_DN12827_c0_g1	DNA9-1_SIn	DNA	1950	12.4	308	20.09	TRINITY_DN13384_c1_g3	Mariner-1_BTe	DNA/TcMar-Mariner	9390	4.4	1127	16.08
TRINITY_DN13174_c2_g1	RTE-3_SIn	LINE	11720	3.1	1603	8.53	TRINITY_DN14099_c5_g1	Mariner-10_SIn	DNA	4977	6.2	641	19.63	TRINITY_DN14599_c1_g4	Mariner-2_SIn	DNA	9446	4.1	1083	16.06
TRINITY_DN9362_c0_g1	Mariner-31_SIn	DNA	5149	1.3	556	8.41	TRINITY_DN11289_c1_g1	Mariner-27_SIn	DNA	1102	17.3	269	19.42	TRINITY_DN8784_c0_g2	Mariner-10_SIn	DNA	6148	6.9	822	16.04
TRINITY_DN5315_c1_g1	REP-3_PBa	Unknown	1280	13.1	372	8.34	TRINITY_DN14926_c3_g4	Mariner-21_SIn	DNA	1608	10.1	228	19.36	TRINITY_DN13995_c0_g1	Mariner-40_HSal	DNA	2742	20	544	15.93
TRINITY_DN11911_c2_g1	Mariner-14_HSal	DNA	2682	5.5	348	8.31	TRINITY_DN15178_c2_g1	RTE-3_SIn	LINE	3310	19.9	669	19.14	TRINITY_DN10591_c0_g1	hAT-N131_DR	DNA/hAT-Ac	343	19.9	204	15.9
TRINITY_DN6917_c0_g1	Mariner-N4_SIn	DNA	3063	7	369	8.29	TRINITY_DN15222_c4_g2	Mariner-N1_SIn	DNA	3582	5.8	433	18.83	TRINITY_DN13965_c1_g1	Mariner-35_SIn	DNA	1279	11.2	219	15.82
TRINITY_DN6112_c0_g1	Mariner-21_SIn	DNA	1866	7.5	240	8.17	TRINITY_DN15194_c2_g2	Mariner-N9B_SIn	DNA	2384	14.9	449	18.74	TRINITY_DN9847_c0_g1	Mariner-6_PBa	DNA	3254	16.4	658	15.6
TRINITY_DN11097_c0_g1	Mariner-98_HSal	DNA	3040	16.4	889	8.06	TRINITY_DN15260_c0_g1	Mariner-30_SIn	DNA	2068	16.6	343	18.65	TRINITY_DN13060_c0_g1	DNA9-1_SIn	DNA	2656	12.3	414	15.57
TRINITY_DN7844_c0_g1	Mariner-13_PBa	DNA	845	18.4	214	8.04	TRINITY_DN15241_c3_g4	Mariner-33_SIn	DNA	2343	12.9	349	18.59	TRINITY_DN14252_c3_g1	Gypsy-32_SI-I	LTR	4944	18.9	943	14.95
TRINITY_DN2811_c0_g1	MARINER_SI	DNA/TcMar-Mariner	5416	13.5	921	8.02	TRINITY_DN15144_c3_g1	Mariner-N4_SIn	DNA	2555	7.4	310	18.48	TRINITY_DN12901_c1_g1	Gypsy-30_SI-LTR	LTR	3284	2.6	389	14.47
TRINITY_DN6983_c0_g1	Mariner-38_SIn	DNA	2743	8.2	383	7.99	TRINITY_DN13335_c0_g1	Mariner-16_LHu	DNA	9090	7.8	1262	18.22	TRINITY_DN14720_c0_g1	hAT-4_PBa	DNA	624	18.3	489	14.1
TRINITY_DN7181_c0_g1	RTE-1_SIn	LINE	1500	4.3	206	7.95	TRINITY_DN14903_c1_g1	Mariner-36_SIn	DNA	1237	16.9	314	18.16	TRINITY_DN14727_c0_g1	Mariner-1N1_SIn	DNA	1690	6.8	248	14.08
TRINITY_DN7892_c0_g1	Mariner-24_SIn	DNA	6659	2.4	788	7.95	TRINITY_DN13715_c2_g2	Merlin-N1_SIn	DNA	2233	7.2	279	18.11	TRINITY_DN13980_c8_g1	Loa-1_SIn	LINE	16235	5	1960	14.04
TRINITY_DN9233_c0_g1	Mariner-N6_SIn	DNA	2679	2.2	319	7.95	TRINITY_DN14907_c2_g3	DNA-4_PBa	DNA	802	19	298	17.85	TRINITY_DN14088_c0_g2	Merlin-N1_SIn	DNA	2245	4.9	265	13.88
TRINITY_DN19663_c0_g1	RTE-3_SIn	LINE	1378	19.1	341	7.9	TRINITY_DN21080_c0_g1	DNA-2_AEc	DNA	1332	14.1	248	17.79	TRINITY_DN14599_c1_g1	Mariner-N1_SIn	DNA	4382	5.7	524	13.75
TRINITY_DN5420_c0_g1	Penelope-1_SIn	LINE	1193	19.4	245	7.73	TRINITY_DN14371_c5_g1	Mariner-1N1_SIn	DNA	1891	11.5	281	17.79	TRINITY_DN7868_c0_g1	Mariner-27_SIn	DNA	1086	17.7	269	13.61
TRINITY_DN6886_c1_g1	Mariner-16_SIn	DNA	3857	3.2	436	7.61	TRINITY_DN10264_c0_g1	Mariner-N7_SIn	DNA	1812	12.6	294	17.42	TRINITY_DN13779_c2_g1	Mariner-N6_SIn	DNA	1954	7.5	255	13.5
TRINITY_DN13268_c4_g1	Mariner-1_LHu	DNA	7684	11.1	1064	7.53	TRINITY_DN14721_c0_g1	Mariner-35_SIn	DNA	1007	15.4	216	17.39	TRINITY_DN14435_c0_g1	Transib-1_SIn	DNA	3554	5.3	434	13.48
TRINITY_DN10565_c0_g1	Mariner-1_HSal	DNA	1572	16.5	304	7.52	TRINITY_DN12861_c0_g2	Mariner-N5_AEc	DNA	1047	16.9	259	17.33	TRINITY_DN14502_c2_g1	Mariner-11_SIn	DNA	3591	3.2	403	13.3
TRINITY_DN11943_c0_g1	Mariner-N7_SIn	DNA	1902	10.3	301	7.33	TRINITY_DN15040_c1_g2	Mariner-16_SIn	DNA	2619	3	295	17.29	TRINITY_DN11310_c0_g1	Mariner-20_SIn	DNA	2163	1.7	240	12.97
TRINITY_DN12264_c1_g1	RTE-3_SIn	LINE	2104	10.7	372	7.3	TRINITY_DN6480_c0_g2	Mariner-20_SIn	DNA	2163	1.7	240	16.83	TRINITY_DN13466_c0_g1	Mariner-11_PBa	DNA	953	20	216	12.73
TRINITY_DN4154_c0_g1	Mariner-36_SIn	DNA	2282	8.6	325	7.29	TRINITY_DN15040_c1_g1	Mariner-16_SIn	DNA	6140	3.7	694	16.31	TRINITY_DN14744_c3_g1	Mariner-N15_SIn	DNA	2727	20	753	12.32
TRINITY_DN14799_c0_g1	Mariner-97_HSal	DNA	2042	12.6	386	7.27	TRINITY_DN2080_c0_g1	Mariner-36_SIn	DNA	2380	9.5	337	15.99	TRINITY_DN14320_c9_g1	Mariner-N9B_SIn	DNA	3360	8.3	472	11.73
TRINITY_DN13444_c0_g6	Mariner-37_SIn	DNA	3186	1.1	351	7.24	TRINITY_DN19062_c0_g1	Mariner-56_HSal	DNA	1566	16.6	260	15.81	TRINITY_DN14599_c1_g3	Mariner-N1_SIn	DNA	4606	5.6	557	11.63
TRINITY_DN13357_c2_g2	Mariner-19_HSal	DNA	1714	19.4	308	7.11	TRINITY_DN11836_c0_g1	Mariner-33_SIn	DNA	1502	19	264	15.48	TRINITY_DN14330_c0_g1	Sola2-1_SIn	DNA	7208	3.5	910	11.41
TRINITY_DN7252_c0_g1	Mariner-N6_SIn	DNA	1631	8.1	210	7.11	TRINITY_DN434_c0_g1	MuDR-1_SIn	DNA	1843	7.3	266	15.43	TRINITY_DN12674_c1_g1	Mariner-N4_SIn	DNA	1889	7.2	236	11.4
TRINITY_DN10971_c0_g1	Mariner-N8_PBa	DNA	949	17.9	338	7.1	TRINITY_DN15735_c0_g1	DNA-4_PBa	DNA	1144	18.9	400	15.34	TRINITY_DN11813_c0_g1	Mariner-38C_SIn	DNA	1297	11.4	316	11.2
TRINITY_DN5889_c0_g1	EnSpm-3_SIn	DNA	1771	17.1	312	7.05	TRINITY_DN15222_c4_g1	Mariner-N1_SIn	DNA	2342	5.3	280	15.29	TRINITY_DN10233_c1_g1	Mariner-56_HSal	DNA	1698	17.9	302	11.13
TRINITY_DN13444_c0_g1	Mariner-37_SIn	DNA	2579	1.8	283	7.02	TRINITY_DN15182_c2_g2	Mariner-11_PBa	DNA	1162	17.1	206	14.9	TRINITY_DN13497_c0_g1	DNA-2N1_PBa	DNA	625	14.9	228	11.13
TRINITY_DN9315_c0_g1	Gypsy-29_SI-LTR	LTR	1344	14.9	253	6.96	TRINITY_DN12105_c0_g1	Gypsy-22_LH-I	LTR	4891	19.3	996	14.88	TRINITY_DN11552_c0_g1	Gypsy-24_SI-I	LTR	4117	2.1	510	11.07
TRINITY_DN828_c1_g1	ISL2EU-1_LHu	DNA	1479	11.8	238	6.95	TRINITY_DN15068_c2_g1	Mariner-14_HSal	DNA	2538	5.5	330	14.55	TRINITY_DN14584_c0_g1	RTE-3_SIn	LINE	10552	19.8	2438	10.9
TRINITY_DN2725_c0_g1	P-27_HM	DNA/P	388	18.9	218	6.93	TRINITY_DN11128_c0_g1	hAT-N131_DR	DNA/hAT-Ac	343	19.9	204	14.52	TRINITY_DN11388_c0_g1	Mariner-5_CFl	DNA	8676	1.2	1226	10.74
TRINITY_DN9354_c1_g1	Mariner-14_HSal	DNA	1916	7.9	253	6.85	TRINITY_DN15133_c1_g2	Mariner-21_SIn	DNA	1899	7.1	242	14.4	TRINITY_DN12088_c0_g1	Mariner-22_SIn	DNA	3647	9.9	494	10.72
TRINITY_DN8640_c0_g1	Mariner-28_AEc	DNA	3212	16.8	613	6.78	TRINITY_DN15194_c5_g1	Mariner-N9_SIn	DNA	2253	11.5	387	14.39	TRINITY_DN13980_c1_g1	RTE-3_SIn	LINE	1097	10.8	213	10.69
TRINITY_DN17923_c0_g1	Mariner-10_SIn	DNA	9633	6.5	1259	6.74	TRINITY_DN14416_c2_g1	Mariner-24_SIn	DNA	4014	4.4	510	14.17	TRINITY_DN11970_c0_g1	Mariner-27_SIn	DNA	1635	18.8	354	10.51
TRINITY_DN8579_c0_g1	Mariner-36_SIn	DNA	2608	3	332	6.7	TRINITY_DN15040_c1_g3	Mariner-16_SIn	DNA	2474	7.5	317	13.91	TRINITY_DN14127_c1_g1	RTEX-1_PBa	LINE	2040	13.2	310	10.46
TRINITY_DN10971_c0_g2	Mariner-N8_PBa	DNA	976	17.5	338	6.65	TRINITY_DN12284_c1_g1	Mariner-19_HSal	DNA	2177	17	363	13.85	TRINITY_DN10604_c0_g1	Mariner-16_SIn	DNA	2391	16.8	391	10.43
TRINITY_DN16730_c0_g1	Mariner-N12_SIn	DNA	3931	11.6	642	6.64	TRINITY_DN15229_c2_g1	L2B-3_PBa	LINE	6914	14.7	1125	13.64	TRINITY_DN13689_c0_g1	DNA9-1_SIn	DNA	2164	16.2	372	10.43
TRINITY_DN8302_c1_g1	Mariner-20_SIn	DNA	2597	1.7	289	6.53	TRINITY_DN15160_c2_g1	Mariner-N8_SIn	DNA	1710	8.6	299	13.61	TRINITY_DN14647_c4_g3	Kolobok-N1_SIn	DNA	1574	8.6	236	10.34
TRINITY_DN10285_c1_g1	Penelope-6_SIn	LINE	1975	16.3	438	6.52	TRINITY_DN15144_c7_g2	Mariner-N4_SIn	DNA	2505	6.2	341	13.49	TRINITY_DN14477_c1_g1	RTE-1_SIn	LINE	1932	4.5	266	10.31
TRINITY_DN7801_c0_g2	Mariner-38B_SIn	DNA	1695	19.2	443	6.5	TRINITY_DN4308_c0_g1	Mariner-N9_SIn	DNA	1391	18	332	13.4	TRINITY_DN11310_c0_g2	Mariner-20_SIn	DNA	2597	1.7	289	10.17
TRINITY_DN9193_c0_g1	Mariner-1N1_SIn	DNA	1881	12.6	270	6.43	TRINITY_DN20105_c0_g1	Mariner-N12_SIn	DNA	3584	11.4	583	13.15	TRINITY_DN14692_c2_g2	Mariner-27_SIn	DNA	2582	18.1	620	10.14
TRINITY_DN5426_c0_g1	Mariner-5_CFl	DNA	8691	1	1223	6.42	TRINITY_DN15214_c7_g1	DNA8-5_PBa	DNA	366	19.6	219	13.07	TRINITY_DN14232_c9_g1	Mariner-38B_SIn	DNA	1403	13.4	307	10.08
TRINITY_DN13106_c1_g1	Mariner-11_SIn	DNA	3244	4.6	371	6.42	TRINITY_DN13985_c6_g1	Merlin-N1_SIn	DNA	1364	16.9	299	13.06	TRINITY_DN14727_c4_g1	Mariner-1N1_SIn	DNA	1797	16.6	458	9.98
TRINITY_DN13206_c0_g1	R1-3_SIn	LINE	1787	8.3	243	6.39	TRINITY_DN14217_c0_g1	Mariner-N2_SIn	DNA	7389	4.2	871	12.91	TRINITY_DN14330_c2_g1	Sola2-1_SIn	DNA	17073	1.1	1917	9.87
TRINITY_DN8006_c2_g1	Gypsy-29_SI-LTR	LTR	5273	16.9	963	6.39	TRINITY_DN15026_c7_g3	Gypsy-32_SI-LTR	LTR	1232	17.2	265	12.75	TRINITY_DN13875_c0_g1	Mariner-27_SIn	DNA	3748	18.3	795	9.87
TRINITY_DN9736_c1_g1	Mariner-23_SIn	DNA	2910	6.2	367	6.37	TRINITY_DN15033_c1_g1	Mariner-11_SIn	DNA	7198	2.8	798	12.64	TRINITY_DN14686_c4_g1	Mariner-1N1_SIn	DNA	1946	12.4	274	9.79
TRINITY_DN9708_c0_g1	Mariner-33_SIn	DNA	1388	18.1	400	6.23	TRINITY_DN12241_c0_g1	DNA-2_AEc	DNA	1145	14	255	12.63	TRINITY_DN15914_c0_g1	Penelope-6_SIn	LINE	2074	16	465	9.74
TRINITY_DN20121_c0_g1	Mariner-29_SIn	DNA	1567	15.1	301	6.19	TRINITY_DN13044_c0_g1	Mariner-N6_SIn	DNA	2598	2.3	309	12.37	TRINITY_DN20517_c0_g1	Mariner-7N1_PBa	DNA	1898	2.2	227	9.64
TRINITY_DN16958_c0_g1	Copia-17_SI-I	LTR/Copia	4161	8.3	661	6.14	TRINITY_DN12938_c0_g1	Mariner-22_SIn	DNA	3602	9.8	492	12.21	TRINITY_DN13403_c1_g2	EnSpm-2_SIn	DNA	3077	1.7	348	9.58
TRINITY_DN9581_c0_g1	Mariner-N9_SIn	DNA	2626	7.9	367	6.13	TRINITY_DN14529_c1_g1	RTE-1_SIn	LINE	1814	4.7	252	12.13	TRINITY_DN12029_c0_g1	RTE-3_SIn	LINE	4218	16.6	911	9.54
TRINITY_DN1688_c0_g1	Mariner-28_SIn	DNA	2009	18.8	447	6.1	TRINITY_DN13586_c3_g1	EnSpm-N1_SIn	DNA	491	15.4	226	11.87	TRINITY_DN8784_c0_g1	Mariner-10_SIn	DNA	4876	6.5	626	9.53
TRINITY_DN12821_c6_g1	Kolobok-N1_SIn	DNA	2149	11.7	336	6.08	TRINITY_DN12157_c1_g1	Sola2-1_SIn	DNA	16874	1.2	1885	11.81	TRINITY_DN14665_c0_g1	Mariner-24_SIn	DNA	3282	4.2	403	9.52
TRINITY_DN13653_c0_g1	Penelope-2_SIn	LINE	2602	12.1	374	6.03	TRINITY_DN12157_c0_g1	Sola2-1_SIn	DNA	7044	3.6	894	11.74	TRINITY_DN13872_c5_g1	Gypsy-13_SI-I	LTR/Gypsy	6016	10.1	818	9.52
TRINITY_DN4253_c0_g1	Mariner-9_SIn	DNA	2449	8.2	360	5.96	TRINITY_DN17972_c0_g1	Penelope-1_SIn	LINE	3240	16.3	554	11.72	TRINITY_DN1007_c0_g1	Mariner-1_HSal	DNA	1213	16.8	258	9.43
TRINITY_DN13559_c0_g1	Mariner-3_PBa	DNA	8503	10.9	1182	5.95	TRINITY_DN15194_c4_g1	Mariner-N9_SIn	DNA	1647	8.1	209	11.71	TRINITY_DN11179_c1_g2	Penelope-1_SIn	LINE	703	18.6	256	9.28
TRINITY_DN9771_c0_g1	Mariner-31_SIn	DNA	7033	1.5	783	5.94	TRINITY_DN15836_c0_g1	Copia-20_SI-I	LTR/Copia	5250	18.2	922	11.65	TRINITY_DN13738_c0_g1	Copia-58_BG-I	LTR/Copia	536	17.1	308	9.2
TRINITY_DN16295_c0_g1	Mariner-28_SIn	DNA	1267	16.9	377	5.87	TRINITY_DN13242_c0_g1	Penelope-2_SIn	LINE	4216	11.8	718	11.61	TRINITY_DN14127_c2_g1	RTEX-1_PBa	LINE	13649	18.1	2643	9.19
TRINITY_DN5683_c0_g1	Mariner-38B_SIn	DNA	3549	3.3	428	5.86	TRINITY_DN14416_c1_g1	Mariner-24_SIn	DNA	6796	2.8	789	11.59	TRINITY_DN11816_c0_g2	Penelope-2_SIn	LINE	3716	11.9	607	9.06
TRINITY_DN5437_c1_g1	RTE-3_SIn	LINE	1911	19.3	477	5.85	TRINITY_DN14099_c5_g3	Mariner-10_SIn	DNA	5852	7	787	11.57	TRINITY_DN13011_c0_g1	EnSpm-2_SIn	DNA	4161	0.4	486	9.05
TRINITY_DN5383_c0_g2	Merlin-N1_SIn	DNA	2158	14.7	395	5.79	TRINITY_DN11704_c0_g2	Mariner-27_SIn	DNA	2355	18.9	516	11.54	TRINITY_DN12344_c1_g1	Mariner-18_AEc	DNA	5619	9.9	824	8.86
TRINITY_DN20066_c0_g1	Mariner-1_PBa	DNA	1669	12.8	248	5.76	TRINITY_DN15133_c1_g1	Mariner-21_SIn	DNA	1481	15.5	266	11.5	TRINITY_DN14695_c6_g1	R1-3_SIn	LINE	3381	6.3	446	8.78
TRINITY_DN5924_c0_g1	RTE-3_SIn	LINE	2300	19.4	468	5.7	TRINITY_DN12887_c1_g1	Penelope-2_SIn	LINE	1488	8.7	286	11.33	TRINITY_DN14252_c1_g1	Gypsy-32_SI-I	LTR	9543	13.1	1677	8.62
TRINITY_DN5385_c0_g1	Gypsy-32_SI-LTR	LTR	1144	16.5	242	5.7	TRINITY_DN12481_c0_g1	Mariner-N22_HSal	DNA	2427	13.3	409	11.24	TRINITY_DN14226_c0_g1	Mariner-62_HSal	DNA	1401	18.9	246	8.61
TRINITY_DN1977_c0_g1	Merlin-N1_SIn	DNA	1036	18.4	222	5.62	TRINITY_DN15139_c0_g2	Mariner-31_SIn	DNA	12548	1.6	1744	11.04	TRINITY_DN2464_c0_g1	Mariner-N8_PBa	DNA	943	19.5	291	8.6
TRINITY_DN7087_c0_g2	RTEX-1_PBa	LINE	858	17.6	229	5.6	TRINITY_DN14646_c0_g1	RTEX-1_PBa	LINE	4818	18.5	949	11.02	TRINITY_DN14175_c0_g2	Mariner-35_SIn	DNA	1007	15.4	216	8.52
TRINITY_DN16219_c0_g1	Mariner-35_HSal	DNA	2007	10.6	263	5.51	TRINITY_DN12825_c3_g1	Penelope-6_SIn	LINE	2186	15.6	478	10.98	TRINITY_DN4158_c0_g1	Mariner-33_SIn	DNA	1682	18.2	420	8.43
TRINITY_DN7362_c3_g1	Sola2-1_SIn	DNA	4916	0.9	548	5.48	TRINITY_DN2007_c0_g1	Mariner-27_SIn	DNA	3748	18.3	795	10.83	TRINITY_DN13238_c0_g1	Copia-12_SI-LTR	LTR/Copia	2801	2.2	320	8.37
TRINITY_DN7362_c1_g1	Sola2-1_SIn	DNA	9155	1.5	1028	5.44	TRINITY_DN16937_c0_g1	Mariner-13_SIn	DNA	1470	16.4	237	10.67	TRINITY_DN14354_c11_g1	DNA-4_PBa	DNA	628	16.6	254	8.25
TRINITY_DN11256_c1_g3	Mariner-38_SIn	DNA	1508	13.6	314	5.42	TRINITY_DN15288_c0_g2	Mariner-37_SIn	DNA	3400	2.4	382	10.56	TRINITY_DN14156_c7_g1	DNA9-1_SIn	DNA	2294	2.7	261	8.1
TRINITY_DN10138_c0_g1	Gypsy-32_SI-I	LTR	5876	2.4	763	5.41	TRINITY_DN8513_c0_g1	Copia-20_SI-I	LTR/Copia	3829	15.2	628	10.53	TRINITY_DN14174_c2_g4	Mariner-28_AEc	DNA	1394	19.3	332	8.06
TRINITY_DN11574_c1_g2	Mariner-3_AEc	DNA	3521	8.2	448	5.34	TRINITY_DN14273_c1_g1	Mariner-1_SIn	DNA	2057	18.9	348	10.52	TRINITY_DN13974_c2_g1	Mariner-97_HSal	DNA	2667	16.2	790	8.05
TRINITY_DN9843_c0_g1	Loa-1_SIn	LINE	5283	9.4	713	5.33	TRINITY_DN11426_c0_g1	Mariner-1N1_SIn	DNA	1307	15.6	210	10.39	TRINITY_DN19810_c0_g1	L2B-3_PBa	LINE	1677	17.5	314	7.98
TRINITY_DN828_c0_g1	ISL2EU-1_LHu	DNA	1809	16.1	293	5.31	TRINITY_DN14900_c5_g1	MuDR-1_SIn	DNA	1233	17	349	10.25	TRINITY_DN11430_c0_g1	Mariner-34_SIn	DNA	1687	13.4	285	7.77
TRINITY_DN4032_c0_g1	R1-N1_SIn	LINE	2426	6.6	332	5.3	TRINITY_DN8866_c0_g1	Mariner-N9_SIn	DNA	1403	8.2	232	10.1	TRINITY_DN13980_c5_g1	Loa-1_SIn	LINE	26535	4.1	3231	7.72
TRINITY_DN1292_c0_g1	Mariner-N9_ACe	DNA	664	19.4	206	5.21	TRINITY_DN13161_c0_g3	EnSpm-1_SIn	DNA	10014	3.3	1155	10.1	TRINITY_DN7157_c0_g1	Mariner-15_HSal	DNA	1695	13.9	266	7.7
TRINITY_DN4973_c0_g1	Gypsy-13_SI-I	LTR/Gypsy	5207	0	590	5.16	TRINITY_DN15144_c7_g5	Mariner-N4_SIn	DNA	2592	5.2	307	10.09	TRINITY_DN14872_c0_g1	Mariner-N12_SIn	DNA	3794	11.7	620	7.62
TRINITY_DN10716_c0_g1	Mariner-9_AEc	DNA	2334	7.3	301	5.15	TRINITY_DN10269_c0_g1	BEL-2_SI-LTR	LTR/Pao	1641	8.3	227	10.08	TRINITY_DN8005_c0_g1	Gypsy-29_SI-LTR	LTR	1898	16.1	307	7.59
TRINITY_DN13374_c6_g3	Mariner-1N1_SIn	DNA	1912	8.5	317	5.15	TRINITY_DN8357_c0_g1	Mariner-13_PBa	DNA	845	18.4	214	10.06	TRINITY_DN4119_c0_g1	MuDR-2_SIn	DNA	1327	7.4	212	7.53
TRINITY_DN16794_c0_g1	Mariner-25_SIn	DNA	2688	2.3	309	5.14	TRINITY_DN6056_c0_g1	Mariner-1_HSal	DNA	1042	17.6	235	10.05	TRINITY_DN10575_c0_g1	EnSpm1_SB	DNA/CMC-EnSpm	1237	18.5	303	7.52
TRINITY_DN10589_c2_g1	L2B-1_PBa	LINE	3319	16.8	626	5.13	TRINITY_DN15089_c0_g2	Mariner-19_HSal	DNA	1571	18.8	341	9.94	TRINITY_DN14503_c1_g2	Mariner-N6_SIn	DNA	390	18.7	222	7.49
TRINITY_DN13268_c1_g2	Mariner-N1_SIn	DNA	2763	7.2	330	5.1	TRINITY_DN9992_c0_g1	MuDR-2_SIn	DNA	777	20	317	9.83	TRINITY_DN13189_c0_g2	Gypsy-30_SI-LTR	LTR	4734	7.3	741	7.47
TRINITY_DN1421_c0_g1	Mariner-1_BTe	DNA/TcMar-Mariner	2418	8.3	304	5.1	TRINITY_DN12361_c0_g1	Mariner-14_HSal	DNA	2010	7.2	261	9.82	TRINITY_DN13403_c0_g1	EnSpm-2_SIn	DNA	1497	1.1	254	7.39
TRINITY_DN3955_c0_g1	BEL-3_SI-LTR	LTR/Pao	1307	12.6	206	5.09	TRINITY_DN11484_c0_g1	Mariner-N7_ACe	DNA	2780	6.7	348	9.61	TRINITY_DN11916_c0_g1	Penelope-3_SIn	LINE	2378	1.9	261	7.33
TRINITY_DN9736_c0_g1	Mariner-23_SIn	DNA	3604	5.8	442	5.06	TRINITY_DN5733_c1_g1	EnSpm-3_SIn	DNA	1339	12.3	204	9.55	TRINITY_DN3986_c0_g1	Mariner-10_HSal	DNA	1342	16.2	274	7.31
TRINITY_DN8912_c1_g1	Copia-1_SI-I	LTR/Copia	4343	4.5	509	5.03	TRINITY_DN7874_c0_g1	Mariner-50_HSal	DNA	1725	19.4	364	9.32	TRINITY_DN9861_c0_g1	Polinton-4_PBa	DNA	5857	16.7	935	7.27
TRINITY_DN5667_c1_g1	Gypsy-13_SI-I	LTR/Gypsy	3895	0.9	439	4.97	TRINITY_DN21357_c0_g1	Mariner-34_SIn	DNA	2332	5.7	295	9.26	TRINITY_DN14676_c4_g5	MuDR-2_SIn	DNA	802	19.1	278	7.27
TRINITY_DN1348_c0_g1	Mariner-3_AEc	DNA	2536	9.4	327	4.93	TRINITY_DN13161_c0_g1	EnSpm-3_SIn	DNA	1757	17.4	312	9.21	TRINITY_DN11310_c0_g3	Mariner-20_SIn	DNA	2163	1.7	240	7.26
TRINITY_DN13515_c0_g1	DNA-2_AEc	DNA	1145	14	255	4.93	TRINITY_DN14583_c4_g1	Mariner-38B_SIn	DNA	5704	8	795	8.98	TRINITY_DN5744_c0_g1	Mariner-75_HSal	DNA	2232	19.9	499	7.03
TRINITY_DN16791_c0_g1	DIRS-1_SIn	LINE	6690	2.4	1177	4.91	TRINITY_DN15229_c1_g1	L2B-3_PBa	LINE	5025	11.1	802	8.98	TRINITY_DN19224_c0_g1	Mariner-56_HSal	DNA	1284	18.9	249	6.99
TRINITY_DN13991_c0_g1	Penelope-1_SIn	LINE	2318	5.4	278	4.9	TRINITY_DN16716_c0_g1	Mariner-1_HSal	DNA	4625	19	954	8.88	TRINITY_DN14252_c0_g2	Gypsy-32_SI-I	LTR	3715	3	428	6.98
TRINITY_DN9751_c1_g2	Polinton-1_PBa	DNA	2439	20	429	4.89	TRINITY_DN12492_c0_g3	Mariner-N7_SIn	DNA	1042	14.2	211	8.8	TRINITY_DN19052_c0_g1	Mariner-24N1_AEc	DNA	1260	12.4	226	6.93
TRINITY_DN5571_c0_g2	Mariner-N4_SIn	DNA	2495	10.8	335	4.82	TRINITY_DN15026_c8_g1	Gypsy-32_SI-I	LTR	6066	3.6	805	8.65	TRINITY_DN8342_c0_g1	Mariner-3_PBa	DNA	8154	10.9	1103	6.89
TRINITY_DN7007_c0_g1	RTE-1_SIn	LINE	5164	4.5	682	4.78	TRINITY_DN7321_c1_g1	Mariner-97_HSal	DNA	1720	15.2	337	8.59	TRINITY_DN9382_c0_g1	Mariner-N9_SIn	DNA	2124	10.2	307	6.88
TRINITY_DN5362_c0_g1	Mariner-1_SIn	DNA	2057	18.9	348	4.78	TRINITY_DN15137_c2_g1	Gypsy-30_SI-LTR	LTR	4756	13.8	819	8.55	TRINITY_DN11409_c0_g1	L2B-3_PBa	LINE	4858	12	820	6.85
TRINITY_DN14308_c0_g1	Penelope-6_SIn	LINE	4135	16.6	645	4.76	TRINITY_DN15260_c3_g2	Mariner-25_HSal	DNA	2361	19.4	396	8.54	TRINITY_DN20527_c0_g1	ISL2EU-1_LHu	DNA	1722	16	274	6.85
TRINITY_DN8912_c2_g1	Copia-1_SI-I	LTR/Copia	13718	4.5	1637	4.76	TRINITY_DN7628_c0_g1	MARINER_SI	DNA/TcMar-Mariner	3100	2.9	349	8.46	TRINITY_DN13368_c0_g1	Mariner-31_SIn	DNA	10881	0.3	1175	6.83
TRINITY_DN7892_c1_g1	Mariner-24_SIn	DNA	3678	4.7	452	4.75	TRINITY_DN15708_c0_g1	ISL2EU-1_LHu	DNA	1793	11.4	253	8.42	TRINITY_DN14524_c1_g2	Mariner-97_HSal	DNA	2135	13.6	391	6.81
TRINITY_DN19081_c0_g1	Mariner-N15_SIn	DNA	2727	19.8	753	4.72	TRINITY_DN8788_c0_g1	MuDR-2_SIn	DNA	725	19.6	294	8.35	TRINITY_DN9880_c0_g1	Mariner-38_SIn	DNA	2567	7.4	360	6.78
TRINITY_DN9751_c2_g1	Polinton-1_PBa	DNA	5685	18.9	968	4.67	TRINITY_DN11059_c1_g1	Mariner-N6_PBa	DNA	1567	15.1	265	8.31	TRINITY_DN12213_c1_g1	Penelope-6_SIn	LINE	2570	8.6	337	6.77
TRINITY_DN5652_c0_g1	DIRS-1_SIn	LINE	7377	2.9	834	4.65	TRINITY_DN21211_c0_g1	Mariner-6_PBa	DNA	4421	17	898	8.29	TRINITY_DN11703_c0_g2	RTE-1_SIn	LINE	7304	3.4	922	6.69
TRINITY_DN10385_c1_g1	R1-N1_SIn	LINE	5740	4.8	778	4.65	TRINITY_DN14736_c8_g1	Mariner-10_CFl	DNA	1779	19.1	373	8.27	TRINITY_DN11964_c2_g1	R1-3_SIn	LINE	1363	15.8	232	6.64
TRINITY_DN15357_c0_g1	Mariner-27_SIn	DNA	2391	18.9	522	4.63	TRINITY_DN12079_c0_g1	Mariner-38_SIn	DNA	1068	16.4	245	8.16	TRINITY_DN3668_c0_g1	Mariner-21_SIn	DNA	1642	9.1	221	6.6
TRINITY_DN3319_c0_g1	R1-N1_SIn	LINE	2371	11.5	418	4.62	TRINITY_DN14646_c1_g1	RTEX-1_PBa	LINE	11606	16.9	2145	8.07	TRINITY_DN14686_c9_g4	Mariner-21_SIn	DNA	1405	12.5	207	6.58
TRINITY_DN16033_c0_g1	Penelope-3_SIn	LINE	1890	4.4	230	4.61	TRINITY_DN10452_c0_g1	MARINER_SI	DNA/TcMar-Mariner	5416	13.5	921	8.05	TRINITY_DN12729_c1_g1	Gypsy-18_SI-I	LTR/Gypsy	4048	16.1	711	6.49
TRINITY_DN5652_c1_g1	DIRS-1_SIn	LINE	4006	3.5	462	4.59	TRINITY_DN14925_c4_g5	Mariner-9_SIn	DNA	2421	9.3	361	7.91	TRINITY_DN14568_c0_g1	Merlin-N1_SIn	DNA	1070	17.5	222	6.43
TRINITY_DN16628_c0_g1	CryptonV-8_CFl	DNA	3838	15.7	618	4.59	TRINITY_DN15144_c0_g1	Mariner-N4_SIn	DNA	2421	10.6	323	7.72	TRINITY_DN11975_c0_g1	Gypsy-29_SI-LTR	LTR	2162	10.3	320	6.25
TRINITY_DN5667_c0_g1	Gypsy-13_SI-I	LTR/Gypsy	3090	0.3	342	4.54	TRINITY_DN19746_c0_g1	Mariner-29_SIn	DNA	2305	14.6	462	7.71	TRINITY_DN10591_c0_g2	hAT-N131_DR	DNA/hAT-Ac	343	19.9	204	5.97
TRINITY_DN12049_c2_g1	Mariner-97_HSal	DNA	2711	15.8	587	4.54	TRINITY_DN4118_c0_g2	Mariner-75_HSal	DNA	2232	19.9	499	7.65	TRINITY_DN15635_c0_g1	Mariner-6_LHu	DNA	3505	13.9	544	5.96
TRINITY_DN6970_c0_g1	Gypsy-13_SI-I	LTR/Gypsy	4038	0.5	448	4.49	TRINITY_DN18884_c1_g1	Mariner-28_AEc	DNA	2428	15	428	7.64	TRINITY_DN12971_c0_g1	Mariner-N9B_SIn	DNA	1912	4.4	247	5.93
TRINITY_DN6504_c0_g2	Mariner-N2_SIn	DNA	2883	4.2	344	4.49	TRINITY_DN10971_c0_g1	Polinton-1_PBa	DNA	4104	19.2	760	7.54	TRINITY_DN4755_c0_g1	Mariner-N9_SIn	DNA	2883	7.9	393	5.9
TRINITY_DN352_c0_g2	Copia-2_SI-I	LTR/Copia	8153	1.7	899	4.47	TRINITY_DN13363_c0_g1	Mariner-38B_SIn	DNA	2510	6	340	7.53	TRINITY_DN14438_c1_g2	DNA-4_PBa	DNA	380	19.6	206	5.84
TRINITY_DN14840_c0_g1	R1-N1_SIn	LINE	1743	16.9	385	4.47	TRINITY_DN14903_c0_g2	Mariner-36_SIn	DNA	2067	5	331	7.51	TRINITY_DN14252_c6_g1	Gypsy-32_SI-I	LTR	5053	2.4	577	5.73
TRINITY_DN13374_c6_g4	Mariner-1N1_SIn	DNA	1923	8.6	313	4.46	TRINITY_DN14464_c1_g1	P-1_PBa	DNA	953	17.5	241	7.47	TRINITY_DN13363_c0_g1	Mariner-31_SIn	DNA	6456	1.5	745	5.71
TRINITY_DN459_c0_g1	Mariner-35_HSal	DNA	2526	13.4	388	4.45	TRINITY_DN10000_c0_g1	Mariner-3_PBa	DNA	8968	10.9	1252	7.38	TRINITY_DN14477_c2_g1	RTE-1_SIn	LINE	9121	3.6	1208	5.7
TRINITY_DN18010_c0_g1	Gypsy-32_SI-I	LTR	1252	15.2	306	4.44	TRINITY_DN19674_c0_g1	Mariner-1_PBa	DNA	1669	12.8	248	7.31	TRINITY_DN2108_c0_g1	Penelope-2_SIn	LINE	2393	15.2	410	5.69
TRINITY_DN195_c0_g1	Mariner-34_SIn	DNA	2676	5.4	343	4.41	TRINITY_DN15069_c6_g1	Gypsy-29_SI-LTR	LTR	4270	11	626	7.26	TRINITY_DN8757_c0_g1	BEL-10_SI-I	LTR	3556	6.5	434	5.68
TRINITY_DN12954_c7_g1	Mariner-10_CFl	DNA	1717	17	342	4.4	TRINITY_DN14007_c0_g1	Mariner-N6_SIn	DNA	1628	12.3	243	7.25	TRINITY_DN14589_c5_g1	Gypsy-22_SI-I	LTR/Gypsy	2274	8	317	5.68
TRINITY_DN10589_c0_g1	L2B-1_PBa	LINE	2116	12.2	326	4.39	TRINITY_DN11734_c0_g1	Mariner-2_SIn	DNA	2212	3.7	269	7.15	TRINITY_DN10787_c0_g1	Mariner-N6_PBa	DNA	1567	15.1	265	5.64
TRINITY_DN2565_c0_g1	Gypsy-1_SI-I	LTR/Gypsy	4455	0.6	477	4.37	TRINITY_DN21855_c0_g1	MuDR-2_SIn	DNA	688	16.6	220	7	TRINITY_DN14740_c2_g4	Mariner-N9B_SIn	DNA	2893	4.1	371	5.58
TRINITY_DN10589_c3_g1	L2B-1_PBa	LINE	2334	16.1	411	4.31	TRINITY_DN15194_c3_g1	Mariner-N9_SIn	DNA	2536	6.1	330	6.98	TRINITY_DN11755_c1_g1	Polinton-4_PBa	DNA	3633	16.3	571	5.56
TRINITY_DN13357_c2_g1	Mariner-19_HSal	DNA	1755	18.8	308	4.29	TRINITY_DN1649_c0_g1	Mariner-1_SIn	DNA	3084	3.9	355	6.93	TRINITY_DN9761_c0_g1	Gypsy-32_SI-I	LTR	3221	6.7	421	5.55
TRINITY_DN9686_c0_g2	Mariner-33_HSal	DNA	2102	15.1	398	4.17	TRINITY_DN10162_c0_g1	Mariner-12_PBa	DNA	1639	8.6	223	6.89	TRINITY_DN15113_c0_g1	Polinton-4_PBa	DNA	1953	18.5	334	5.54
TRINITY_DN9559_c1_g1	DNA-4_PBa	DNA	431	19.8	258	4.16	TRINITY_DN14508_c0_g4	Mariner-N7_SIn	DNA	2502	13.6	435	6.86	TRINITY_DN8281_c1_g1	Copia-1_SI-I	LTR/Copia	2658	8.2	342	5.53
TRINITY_DN14002_c0_g1	Gypsy-23_SI-I	LTR	2605	4.1	314	4.15	TRINITY_DN4402_c0_g1	MuDR-2_SIn	DNA	1327	7.4	212	6.82	TRINITY_DN10751_c0_g1	Mariner-2_SIn	DNA	3039	5.3	356	5.52
TRINITY_DN10358_c0_g2	RTE-1_SIn	LINE	8275	6.6	1087	4.14	TRINITY_DN15229_c0_g1	L2B-3_PBa	LINE	3383	12.5	508	6.78	TRINITY_DN3861_c0_g1	Mariner-N22_HSal	DNA	2316	13.6	391	5.52
TRINITY_DN8744_c0_g1	Polinton-1_PBa	DNA	4800	18.4	811	4.12	TRINITY_DN11484_c0_g2	Mariner-7_AEc	DNA	2780	3.2	313	6.76	TRINITY_DN14502_c0_g1	Mariner-11_SIn	DNA	1882	9.7	383	5.52
TRINITY_DN916_c0_g1	Mariner-11_SIn	DNA	2775	2.3	305	4.1	TRINITY_DN11196_c0_g2	DNA9-1_SIn	DNA	3041	4.2	376	6.73	TRINITY_DN11352_c0_g2	R1-3_SIn	LINE	1817	13.4	268	5.52
TRINITY_DN916_c0_g2	Mariner-11_SIn	DNA	2770	2.3	305	4.06	TRINITY_DN14903_c0_g3	Mariner-36_SIn	DNA	5152	6.1	673	6.63	TRINITY_DN6534_c1_g1	Mariner-27_SIn	DNA	1868	14.5	333	5.49
TRINITY_DN8397_c0_g2	Mariner-2_SIn	DNA	2727	5.4	335	4.06	TRINITY_DN11445_c0_g1	Loa-1_SIn	LINE	7655	5.2	916	6.62	TRINITY_DN7076_c0_g1	Mariner-56_HSal	DNA	1624	17.4	309	5.43
TRINITY_DN13794_c0_g1	Copia-2_SI-I	LTR/Copia	3771	0.5	410	4.06	TRINITY_DN8117_c0_g1	Mariner-7_AEc	DNA	2353	9.3	323	6.57	TRINITY_DN14708_c3_g2	Mariner-9_AEc	DNA	2334	7.3	301	5.4
TRINITY_DN10101_c0_g1	L2B-3_PBa	LINE	4374	16.5	753	4.05	TRINITY_DN15069_c2_g1	Gypsy-29_SI-LTR	LTR	5297	17.3	985	6.55	TRINITY_DN5751_c0_g1	Mariner-N6_SIn	DNA	1377	15.5	232	5.39
TRINITY_DN6856_c1_g1	Mariner-8_AEc	DNA	1707	12.3	273	4.01	TRINITY_DN11668_c0_g1	Copia-1_SI-I	LTR/Copia	19403	4.4	2875	6.5	TRINITY_DN14252_c2_g1	Gypsy-32_SI-I	LTR	4361	3.8	500	5.36
TRINITY_DN14658_c0_g1	Mariner-1_HSal	DNA	4517	19.1	951	3.96	TRINITY_DN15026_c5_g1	Gypsy-32_SI-I	LTR	1834	12.9	340	6.46	TRINITY_DN6539_c1_g1	Mariner-38_SIn	DNA	1535	17.3	339	5.34
TRINITY_DN4955_c0_g1	DNA-4_PBa	DNA	824	19.2	239	3.96	TRINITY_DN8770_c1_g1	Gypsy-18_SI-I	LTR/Gypsy	2883	17.5	462	6.4	TRINITY_DN9810_c0_g1	Merlin-N1_SIn	DNA	2144	9.7	298	5.33
TRINITY_DN18937_c0_g1	Gypsy-1_SI-I	LTR/Gypsy	7466	0.2	795	3.93	TRINITY_DN9122_c1_g1	Mariner-3_PBa	DNA	2137	11.4	309	6.39	TRINITY_DN15688_c0_g1	Copia-30_SI-I	LTR	7479	1.5	862	5.32
TRINITY_DN10782_c0_g2	Penelope-2_SIn	LINE	1419	14.8	235	3.92	TRINITY_DN18311_c0_g1	Mariner-N1_PBa	DNA	772	19.3	224	6.39	TRINITY_DN8424_c0_g1	Gypsy-24_SI-I	LTR	4124	2.1	471	5.26
TRINITY_DN13473_c0_g1	Gypsy-30_SI-I	LTR	5363	4.8	661	3.88	TRINITY_DN5478_c0_g1	Mariner-24_AEc	DNA	2275	17.5	421	6.35	TRINITY_DN12377_c3_g1	Mariner-33_SIn	DNA	1566	13.7	275	5.24
TRINITY_DN18582_c0_g1	MuDR-1_SIn	DNA	1321	20	295	3.84	TRINITY_DN12768_c3_g1	R1-3_SIn	LINE	1363	15.8	232	6.33	TRINITY_DN11755_c0_g1	Polinton-4_PBa	DNA	3740	18.9	690	5.23
TRINITY_DN1511_c0_g1	Copia-12_SI-LTR	LTR/Copia	2866	1.2	320	3.82	TRINITY_DN8955_c0_g1	Mariner-7_AEc	DNA	4389	8.6	558	6.28	TRINITY_DN13189_c0_g1	Gypsy-30_SI-LTR	LTR	3308	8	849	5.22
TRINITY_DN15071_c0_g1	R1-N1_SIn	LINE	1487	18.5	352	3.81	TRINITY_DN10684_c1_g1	Mariner-9_AEc	DNA	3990	12.5	791	6.27	TRINITY_DN8424_c1_g1	Gypsy-24_SI-I	LTR	5292	2.1	616	5.2
TRINITY_DN18417_c0_g1	Mariner-34_HSal	DNA	3094	13.8	465	3.8	TRINITY_DN8314_c1_g1	Gypsy-22_LH-I	LTR	9624	19.2	1638	6.23	TRINITY_DN14293_c1_g3	Mariner-38_SIn	DNA	1508	13.6	314	5.18
TRINITY_DN6504_c0_g3	Mariner-N2_SIn	DNA	3907	4	450	3.79	TRINITY_DN8436_c0_g2	Mariner-18_AEc	DNA	2516	10.7	336	6.19	TRINITY_DN7525_c0_g1	Mariner-1_ACe	DNA	3480	4.7	407	5.15
TRINITY_DN10782_c0_g1	Penelope-2_SIn	LINE	1559	15.1	279	3.79	TRINITY_DN417_c0_g1	Mariner-28_SIn	DNA	3708	17.9	909	6.19	TRINITY_DN12172_c0_g1	Gypsy-23_SI-I	LTR	2583	1.4	286	5.12
TRINITY_DN13106_c5_g1	Mariner-36_SIn	DNA	3288	4.4	430	3.76	TRINITY_DN15033_c0_g1	Mariner-11_SIn	DNA	4948	2.9	553	6.12	TRINITY_DN8877_c0_g1	Mariner-68_HSal	DNA	1123	17.9	244	5.09
TRINITY_DN19811_c0_g1	R1-N1_SIn	LINE	3379	6.6	454	3.75	TRINITY_DN11660_c0_g1	Mariner-28_AEc	DNA	862	18.7	201	6.1	TRINITY_DN6696_c0_g1	Mariner-N1_PBa	DNA	772	19.3	224	5.09
TRINITY_DN1552_c0_g1	Mariner-38_SIn	DNA	1056	15.3	285	3.75	TRINITY_DN10964_c0_g1	Copia-25_SI-I	LTR/Copia	11843	17.7	2032	6.07	TRINITY_DN9300_c1_g1	DNA3-N1_SIn	DNA	3136	2.3	352	5
TRINITY_DN17976_c0_g1	Gypsy-15_SI-I	LTR/Gypsy	2882	0	306	3.74	TRINITY_DN14583_c4_g2	Mariner-38_SIn	DNA	4314	8.7	643	6.03	TRINITY_DN9216_c0_g1	MARINER_SI	DNA/TcMar-Mariner	5416	13.5	921	4.97
TRINITY_DN11482_c2_g1	Copia-20_SI-I	LTR/Copia	3877	17	658	3.74	TRINITY_DN8318_c0_g2	Gypsy-32_SI-I	LTR	2770	13.7	405	5.97	TRINITY_DN8406_c0_g1	Polinton-1_PBa	DNA	2307	16.6	384	4.95
TRINITY_DN13174_c1_g1	RTE-3_SIn	LINE	2889	5.1	456	3.73	TRINITY_DN19917_c0_g1	Polinton-1_PBa	DNA	2481	19.6	438	5.95	TRINITY_DN18086_c0_g1	Copia-25_SI-I	LTR/Copia	6797	17.3	1157	4.93
TRINITY_DN10565_c0_g2	Mariner-1_HSal	DNA	1673	16.5	293	3.72	TRINITY_DN12313_c1_g1	Mariner-2_SIn	DNA	3841	5.9	472	5.9	TRINITY_DN12037_c0_g2	BEL-11_SI-I	LTR	11246	16.9	3151	4.92
TRINITY_DN5301_c0_g1	Gypsy-24_SI-I	LTR	2718	1.6	308	3.69	TRINITY_DN12912_c0_g2	Mariner-34_HSal	DNA	2067	14	317	5.86	TRINITY_DN12005_c0_g1	RTEX-1_PBa	LINE	2146	19.7	550	4.91
TRINITY_DN14934_c0_g1	Mariner-N1_ACe	DNA	2033	7.1	268	3.67	TRINITY_DN14903_c0_g6	Mariner-36_SIn	DNA	5192	5.6	673	5.81	TRINITY_DN14348_c2_g1	Mariner-N7_SIn	DNA	874	13	284	4.91
TRINITY_DN14891_c0_g1	Mariner-1_SIn	DNA	3238	2.5	361	3.66	TRINITY_DN15158_c3_g1	Polinton-1_PBa	DNA	1676	19.7	342	5.77	TRINITY_DN12172_c2_g1	Gypsy-23_SI-I	LTR	10966	1.8	1236	4.88
TRINITY_DN13836_c0_g1	Gypsy-1_SI-I	LTR/Gypsy	5288	0.2	565	3.65	TRINITY_DN18254_c0_g1	Mariner-38_SIn	DNA	2311	16.1	530	5.75	TRINITY_DN3958_c0_g1	BEL-14_SI-I	LTR	3371	0	360	4.86
TRINITY_DN2257_c0_g1	Mariner-35_HSal	DNA	1799	15.6	357	3.63	TRINITY_DN10269_c0_g2	BEL-2_SI-LTR	LTR/Pao	1641	8.3	227	5.75	TRINITY_DN15401_c0_g1	Mariner-8_AEc	DNA	1707	12.3	273	4.79
TRINITY_DN10358_c1_g1	RTE-1_SIn	LINE	12340	3.1	1616	3.62	TRINITY_DN4161_c0_g1	Gypsy-30_SI-LTR	LTR	2186	7.2	292	5.68	TRINITY_DN14477_c0_g1	RTE-1_SIn	LINE	2279	2.1	286	4.76
TRINITY_DN2856_c0_g1	Mariner-13_HSal	DNA	1663	19.4	381	3.59	TRINITY_DN15271_c2_g2	Kolobok-N1_SIn	DNA	2600	12.2	410	5.67	TRINITY_DN3653_c0_g1	Gypsy-32_SI-LTR	LTR	1244	14.7	227	4.74
TRINITY_DN15561_c0_g1	Copia-20_SI-I	LTR/Copia	3812	15.4	628	3.56	TRINITY_DN13715_c3_g1	Penelope-1_SIn	LINE	2492	15.1	508	5.67	TRINITY_DN11516_c0_g1	Mariner-N7_SIn	DNA	2040	7.2	277	4.72
TRINITY_DN19725_c0_g1	Mariner-22_SIn	DNA	1745	12.7	261	3.55	TRINITY_DN10169_c0_g1	Merlin-N1_SIn	DNA	863	19	205	5.65	TRINITY_DN18275_c0_g1	Mariner-27_SIn	DNA	2636	15.5	524	4.7
TRINITY_DN16875_c0_g1	Gypsy-21_SI-LTR	LTR/Gypsy	1492	19.7	296	3.54	TRINITY_DN9859_c0_g2	Copia-12_SI-LTR	LTR/Copia	2801	2.2	320	5.61	TRINITY_DN6668_c0_g1	Gypsy-32_SI-I	LTR	1834	12.9	340	4.69
TRINITY_DN18206_c0_g1	Copia-17_SI-I	LTR/Copia	2593	5	341	3.53	TRINITY_DN13088_c1_g1	Mariner-2_LMi	DNA/TcMar-Mariner	8873	12.5	1277	5.57	TRINITY_DN15382_c0_g1	Mariner-85_HSal	DNA	1458	13.9	254	4.69
TRINITY_DN14988_c0_g1	Mariner-25_HSal	DNA	2172	15.7	396	3.52	TRINITY_DN7705_c0_g1	Mariner-N6_SIn	DNA	1816	14.8	302	5.56	TRINITY_DN11810_c0_g1	Penelope-3_SIn	LINE	10636	3.8	1234	4.68
TRINITY_DN20130_c0_g1	Mariner-13_SIn	DNA	2646	6.3	328	3.51	TRINITY_DN8758_c0_g1	Polinton-1_PBa	DNA	3910	18.7	675	5.56	TRINITY_DN4277_c0_g1	Mariner-82_HSal	DNA	2162	13.8	311	4.66
TRINITY_DN14411_c0_g1	Mariner-71_HSal	DNA	1338	15.6	261	3.51	TRINITY_DN10265_c0_g1	Penelope-1_SIn	LINE	2978	8.5	390	5.54	TRINITY_DN19932_c0_g1	Penelope-1_SIn	LINE	1021	8.2	230	4.65
TRINITY_DN5600_c0_g1	EnSpm-1_SIn	DNA	5589	4.4	661	3.5	TRINITY_DN8637_c1_g1	Gypsy-20_SI-LTR	LTR/Gypsy	2245	0	241	5.52	TRINITY_DN11179_c2_g1	Mariner-27_SIn	DNA	1922	13.6	354	4.63
TRINITY_DN20103_c0_g1	Mariner-38_SIn	DNA	1543	17.4	384	3.5	TRINITY_DN15281_c0_g7	Mariner-N9_SIn	DNA	2339	7.4	313	5.5	TRINITY_DN16225_c0_g1	ISL2EU-1_LHu	DNA	1805	12	285	4.62
TRINITY_DN14900_c0_g1	Gypsy-14_SI-I	LTR/Gypsy	3314	1.1	371	3.49	TRINITY_DN3602_c0_g1	Mariner-N6_PBa	DNA	1190	18.8	240	5.5	TRINITY_DN20075_c0_g1	Gypsy-9_SI-LTR	LTR/Gypsy	1396	10.9	201	4.62
TRINITY_DN19567_c0_g1	Mariner-23_SIn	DNA	2789	5.8	341	3.49	TRINITY_DN8211_c0_g2	Mariner-7_AEc	DNA	3724	9	468	5.43	TRINITY_DN14477_c5_g1	RTE-1_SIn	LINE	16792	7.8	2535	4.58
TRINITY_DN7766_c0_g3	Mariner-16_SIn	DNA	1843	18.2	313	3.49	TRINITY_DN21533_c0_g1	Gypsy-14_SI-I	LTR/Gypsy	2818	0	308	5.36	TRINITY_DN1340_c1_g1	Mariner-6_ACe	DNA	3467	12.3	503	4.58
TRINITY_DN3731_c0_g1	Copia-1_Cfl-I	LTR/Copia	2038	18.5	372	3.46	TRINITY_DN14118_c1_g1	Mariner-97_HSal	DNA	2718	12.2	414	5.34	TRINITY_DN20605_c0_g1	Mariner-7_HSal	DNA	1206	19.9	273	4.58
TRINITY_DN13864_c0_g1	Mariner-6_ACe	DNA	1834	10	238	3.43	TRINITY_DN15872_c0_g1	Mariner-9_AEc	DNA	2334	7.3	301	5.33	TRINITY_DN19259_c0_g1	Mariner-1_PBa	DNA	2336	13.1	348	4.57
TRINITY_DN16239_c0_g1	Mariner-12_PBa	DNA	3027	9.8	423	3.41	TRINITY_DN5714_c0_g1	Gypsy-14_SI-I	LTR/Gypsy	3334	0.8	364	5.31	TRINITY_DN7553_c0_g2	Mariner-14_HSal	DNA	1954	7.8	257	4.55
TRINITY_DN1688_c1_g1	Mariner-28_SIn	DNA	1131	14.9	222	3.39	TRINITY_DN3237_c0_g1	Mariner-28_AEc	DNA	3230	16.7	599	5.31	TRINITY_DN6482_c1_g1	Copia-20_SI-I	LTR/Copia	3092	0	331	4.51
TRINITY_DN14055_c0_g1	Gypsy-30_SI-I	LTR	4616	5.4	571	3.38	TRINITY_DN8622_c0_g1	Mariner-5_CFl	DNA	9120	1	1000	5.29	TRINITY_DN9377_c0_g1	Gypsy-22_SI-I	LTR/Gypsy	4617	6.1	560	4.49
TRINITY_DN17729_c0_g1	Mariner-3_PBa	DNA	2393	12.4	351	3.37	TRINITY_DN11525_c0_g1	Mariner-35_SIn	DNA	3284	7.6	420	5.26	TRINITY_DN11930_c1_g1	BEL-14_SI-LTR	LTR	3227	5.5	416	4.49
TRINITY_DN10589_c1_g1	L2B-2_PBa	LINE	2194	16.8	373	3.36	TRINITY_DN8572_c0_g1	BEL-11_SI-I	LTR	20322	17	3231	5.25	TRINITY_DN17625_c0_g1	BEL-14_SI-I	LTR	4200	0	458	4.48
TRINITY_DN14662_c0_g1	Mariner-35_SIn	DNA	3256	12.9	501	3.35	TRINITY_DN15089_c0_g5	Mariner-19_HSal	DNA	1438	18.5	320	5.23	TRINITY_DN8412_c0_g1	Copia-18_SI-I	LTR/Copia	2570	6.9	333	4.48
TRINITY_DN2739_c0_g1	Mariner-N6_SIn	DNA	1874	11	282	3.35	TRINITY_DN10429_c0_g1	MARINER_SI	DNA/TcMar-Mariner	3391	6.6	410	5.21	TRINITY_DN11642_c0_g1	Mariner-N2_SIn	DNA	7389	4.2	871	4.48
TRINITY_DN7362_c0_g1	Sola2-1_SIn	DNA	3925	3.7	495	3.34	TRINITY_DN15123_c2_g2	Mariner-18_AEc	DNA	1450	9.5	209	5.18	TRINITY_DN10252_c0_g2	L2B-3_PBa	LINE	3193	14.2	503	4.47
TRINITY_DN517_c0_g1	Mariner-70_HSal	DNA	2785	17.3	545	3.34	TRINITY_DN7447_c0_g1	Mariner-18_AEc	DNA	2879	7.9	393	5.13	TRINITY_DN12674_c1_g3	Mariner-N4_SIn	DNA	2227	7.4	270	4.47
TRINITY_DN7422_c0_g2	RTE-1_SIn	LINE	3767	10.7	673	3.32	TRINITY_DN20126_c0_g1	Mariner-11_CFl	DNA	3628	12.3	518	5.1	TRINITY_DN14700_c8_g2	Mariner-N8_SIn	DNA	2127	9.2	296	4.47
TRINITY_DN3186_c0_g1	Mariner-6_SIn	DNA	4412	2.4	501	3.25	TRINITY_DN15245_c1_g1	DNA-8N1_PBa	DNA	743	15.9	212	5.06	TRINITY_DN8281_c0_g1	Copia-1_SI-I	LTR/Copia	11704	4.6	1389	4.45
TRINITY_DN10773_c0_g1	Mariner-22_SIn	DNA	3618	10.2	490	3.21	TRINITY_DN5268_c0_g1	Mariner-3_AEc	DNA	2184	9.7	300	5.05	TRINITY_DN17706_c0_g1	Copia-25_SI-I	LTR/Copia	5106	18	878	4.44
TRINITY_DN7946_c0_g1	EnSpm-2_SIn	DNA	2731	1.6	310	3.21	TRINITY_DN3107_c0_g1	Mariner-38_SIn	DNA	1531	14.1	309	5.02	TRINITY_DN6564_c0_g1	Copia-17_SI-I	LTR/Copia	6710	6.2	823	4.42
TRINITY_DN6814_c1_g1	Mariner-15_SIn	DNA	1666	10.6	263	3.21	TRINITY_DN12669_c3_g1	Polinton-1_PBa	DNA	7404	19.4	1280	5.01	TRINITY_DN9214_c0_g1	Mariner-9_AEc	DNA	3990	11.6	791	4.41
TRINITY_DN19402_c0_g1	Mariner-2_SIn	DNA	3200	6.4	392	3.18	TRINITY_DN14419_c16_g1	EnSpm1_SB	DNA/CMC-EnSpm	977	18.9	244	5	TRINITY_DN9486_c3_g1	Copia-30_SI-I	LTR	6194	2.1	719	4.36
TRINITY_DN1748_c0_g1	Mariner-6_ACe	DNA	2905	11	418	3.14	TRINITY_DN8249_c1_g1	Mariner-24N1_AEc	DNA	1540	11.1	234	5	TRINITY_DN19294_c0_g1	Gypsy-33_SI-LTR	LTR	3796	9.7	526	4.36
TRINITY_DN1657_c0_g1	Gypsy-29_SI-LTR	LTR	2153	12.5	303	3.12	TRINITY_DN7031_c0_g1	Mariner-3_AEc	DNA	5663	8.7	727	4.97	TRINITY_DN9269_c2_g1	Gypsy-15_SI-I	LTR/Gypsy	5779	0.3	616	4.33
TRINITY_DN8912_c0_g2	Copia-1_SI-I	LTR/Copia	7906	4.2	938	3.11	TRINITY_DN16767_c0_g1	Gypsy-23_SI-I	LTR	3402	1.6	378	4.96	TRINITY_DN7787_c0_g1	Mariner-23_SIn	DNA	2900	6.6	363	4.33
TRINITY_DN560_c0_g1	Mariner-25_HSal	DNA	2386	11.5	366	3.11	TRINITY_DN13617_c2_g1	Mariner-38_SIn	DNA	1050	15.3	286	4.94	TRINITY_DN19822_c0_g1	Penelope-6_SIn	LINE	3816	15.3	575	4.32
TRINITY_DN7681_c1_g1	BEL-11_SI-I	LTR	3664	19.8	639	3.08	TRINITY_DN15490_c0_g1	hAT-1_SIn	DNA	2762	2.2	322	4.89	TRINITY_DN8114_c0_g1	BEL-3_SI-LTR	LTR/Pao	1307	12.6	206	4.31
TRINITY_DN2261_c0_g2	RTE-1_SIn	LINE	5239	3.3	672	3.07	TRINITY_DN7321_c0_g1	Mariner-97_HSal	DNA	2024	12.9	386	4.89	TRINITY_DN8037_c0_g1	Mariner-13_PBa	DNA	903	19.7	203	4.31
TRINITY_DN9686_c0_g1	Mariner-33_HSal	DNA	2876	18.1	528	3.03	TRINITY_DN1403_c0_g2	RTEX-1_PBa	LINE	2759	17.4	671	4.88	TRINITY_DN12172_c1_g1	Gypsy-23_SI-I	LTR	15166	1.7	2816	4.28
TRINITY_DN2436_c0_g1	Mariner-24_SIn	DNA	2465	5.5	311	3.02	TRINITY_DN15556_c0_g1	Gypsy-27_SI-LTR	LTR	2855	4.4	337	4.86	TRINITY_DN1143_c0_g1	Mariner-35_SIn	DNA	3333	9.7	465	4.27
TRINITY_DN13554_c0_g1	Gypsy-6_AEc-I	LTR	3668	19.5	645	3.01	TRINITY_DN12825_c0_g1	Penelope-6_SIn	LINE	1535	16.7	370	4.86	TRINITY_DN20082_c0_g1	Copia-27_SI-LTR	LTR	2248	4.3	275	4.25
TRINITY_DN7348_c0_g2	Mariner-2_LMi	DNA/TcMar-Mariner	6256	12	891	2.99	TRINITY_DN15089_c0_g6	Mariner-19_HSal	DNA	1454	18.2	320	4.85	TRINITY_DN3343_c0_g1	Gypsy-29_SI-I	LTR	1642	13.3	240	4.24
TRINITY_DN14341_c0_g1	Mariner-1_ACe	DNA	2820	7.5	345	2.98	TRINITY_DN17017_c0_g1	Mariner-21_SIn	DNA	1895	15.4	306	4.83	TRINITY_DN6299_c0_g2	Mariner-18_AEc	DNA	3498	10.8	514	4.22
TRINITY_DN11098_c3_g1	Kolobok-N1_SIn	DNA	1325	8.7	207	2.93	TRINITY_DN9607_c0_g2	Penelope-6_SIn	LINE	3367	12.1	558	4.81	TRINITY_DN3884_c0_g1	BEL-2_SI-LTR	LTR/Pao	1736	13.6	340	4.2
TRINITY_DN9736_c1_g2	Mariner-23_SIn	DNA	3573	6.5	432	2.92	TRINITY_DN16400_c0_g1	Gypsy-29_SI-LTR	LTR	2347	12.7	341	4.8	TRINITY_DN17052_c0_g1	CryptonV-5_CFl	DNA	1950	15.9	320	4.17
TRINITY_DN15929_c0_g1	Gypsy-23_SI-I	LTR	2862	1.6	317	2.91	TRINITY_DN19165_c0_g1	Mariner-36_SIn	DNA	1371	16.7	239	4.8	TRINITY_DN6150_c0_g1	MuDR-2_SIn	DNA	901	18.6	229	4.14
TRINITY_DN5293_c0_g1	Loa-1_SIn	LINE	2601	4.7	318	2.89	TRINITY_DN14871_c0_g1	Mariner-2_SIn	DNA	1960	4.7	235	4.77	TRINITY_DN11394_c0_g1	Mariner-16_LHu	DNA	1772	8.1	237	4.13
TRINITY_DN19732_c0_g1	Mariner-8_SIn	DNA	2963	7.1	364	2.88	TRINITY_DN6547_c0_g2	Penelope-2_SIn	LINE	2921	15.9	647	4.75	TRINITY_DN14600_c1_g1	Gypsy-32_SI-I	LTR	3298	4.4	382	4.13
TRINITY_DN19570_c0_g1	CryptonV-8_CFl	DNA	3306	14.3	579	2.87	TRINITY_DN11769_c0_g1	Mariner-15_SIn	DNA	3471	4.1	417	4.73	TRINITY_DN10787_c0_g2	Mariner-N6_PBa	DNA	1567	15.1	265	4.12
TRINITY_DN2009_c0_g1	Loa-1_SIn	LINE	2572	6.6	318	2.87	TRINITY_DN15822_c0_g1	hAT-1_LHu	DNA	996	13.3	214	4.73	TRINITY_DN7946_c1_g1	DNA-2_AEc	DNA	1145	14	255	4.11
TRINITY_DN1038_c0_g2	Mariner-N22_HSal	DNA	2071	13.1	346	2.86	TRINITY_DN7396_c0_g1	Mariner-N1_SIn	DNA	2637	5.2	325	4.71	TRINITY_DN12901_c0_g1	Gypsy-30_SI-LTR	LTR	961	15.1	226	4.07
TRINITY_DN10135_c0_g1	DNA3-4_PBa	DNA	1894	7.5	240	2.86	TRINITY_DN11962_c0_g1	Mariner-70_HSal	DNA	2830	17.2	547	4.69	TRINITY_DN18131_c0_g1	Mariner-71_HSal	DNA	2081	13.9	348	4.05
TRINITY_DN1038_c0_g1	Mariner-N22_HSal	DNA	1689	14.5	290	2.84	TRINITY_DN810_c0_g2	Gypsy-32_SI-I	LTR	6925	2.5	789	4.68	TRINITY_DN8681_c0_g1	Mariner-23_SIn	DNA	3023	8.5	375	4.03
TRINITY_DN2054_c0_g2	Mariner-38B_SIn	DNA	1284	17.7	266	2.84	TRINITY_DN15144_c7_g4	Mariner-N4_SIn	DNA	1674	8	211	4.67	TRINITY_DN11374_c0_g1	Mariner-36_SIn	DNA	2189	3.1	274	4.03
TRINITY_DN16678_c0_g1	Copia-22_SI-I	LTR/Copia	3871	0.2	422	2.82	TRINITY_DN11300_c0_g1	Mariner-6_ACe	DNA	3625	12.4	533	4.66	TRINITY_DN20442_c0_g1	Mariner-71_HSal	DNA	2776	17.3	514	3.99
TRINITY_DN1909_c0_g2	Penelope-6_SIn	LINE	1820	17.2	443	2.78	TRINITY_DN2886_c0_g1	Gypsy-32_SI-LTR	LTR	1510	8	256	4.66	TRINITY_DN12213_c0_g1	Copia-1_SI-I	LTR/Copia	15351	3.9	1816	3.95
TRINITY_DN6504_c0_g1	Mariner-N2_SIn	DNA	2623	5.6	323	2.77	TRINITY_DN9519_c0_g2	RTE-3_SIn	LINE	2574	11.6	493	4.58	TRINITY_DN10261_c2_g1	Polinton-1_PBa	DNA	3120	14.1	447	3.94
TRINITY_DN5301_c1_g1	Gypsy-24_SI-I	LTR	3333	1.8	395	2.75	TRINITY_DN6727_c1_g1	Mariner-8_AEc	DNA	1707	12.3	273	4.58	TRINITY_DN16061_c0_g1	Gypsy-10_SI-I	LTR/Gypsy	1874	5.3	224	3.93
TRINITY_DN8302_c1_g2	Mariner-20_SIn	DNA	2163	1.7	240	2.74	TRINITY_DN18618_c0_g1	Mariner-24N1_AEc	DNA	1913	10.4	248	4.57	TRINITY_DN19972_c0_g1	Mariner-24_AEc	DNA	3895	16.4	660	3.93
TRINITY_DN19370_c0_g1	Mariner-24_AEc	DNA	1578	17.2	283	2.73	TRINITY_DN4176_c0_g1	DIRS-1_SIn	LINE	1939	17.8	313	4.53	TRINITY_DN3621_c0_g1	Copia-11_LH-I	LTR	1958	11.5	328	3.92
TRINITY_DN8006_c1_g1	Gypsy-29_SI-LTR	LTR	4341	10.8	670	2.72	TRINITY_DN19752_c0_g1	Mariner-7_HSal	DNA	1204	19.8	265	4.53	TRINITY_DN10057_c0_g1	Mariner-28_AEc	DNA	1075	18	205	3.87
TRINITY_DN7946_c0_g2	EnSpm-2_SIn	DNA	2704	1.6	307	2.72	TRINITY_DN10423_c0_g1	hAT-1_SIn	DNA	3079	0.6	336	4.44	TRINITY_DN8477_c0_g1	Mariner-25_SIn	DNA	3714	5.9	455	3.86
TRINITY_DN1555_c0_g1	Gypsy-14_SI-LTR	LTR/Gypsy	1864	0	219	2.66	TRINITY_DN2185_c0_g3	Penelope-6_SIn	LINE	2558	15.8	403	4.43	TRINITY_DN3335_c0_g1	Mariner-15_SIn	DNA	3434	7	478	3.85
TRINITY_DN5504_c0_g1	BEL-11_SI-I	LTR	4451	11.3	592	2.64	TRINITY_DN14529_c3_g3	RTE-1_SIn	LINE	3721	11.9	646	4.42	TRINITY_DN1091_c0_g1	Gypsy-29_SI-LTR	LTR	2469	8.9	324	3.84
TRINITY_DN13469_c0_g1	Mariner-8_AEc	DNA	2265	14.9	408	2.59	TRINITY_DN329_c0_g1	Kolobok-N1_SIn	DNA	1325	8.7	207	4.39	TRINITY_DN14232_c8_g1	Mariner-N8_SIn	DNA	1954	6.5	259	3.84
TRINITY_DN2295_c0_g1	Gypsy-33_SI-LTR	LTR	4174	7.2	544	2.56	TRINITY_DN9643_c1_g1	Mariner-23_SIn	DNA	4304	5.5	545	4.34	TRINITY_DN15722_c0_g1	Gypsy-22_LH-I	LTR	3450	16.7	549	3.83
TRINITY_DN2688_c0_g1	Copia-17_SI-I	LTR/Copia	7202	6.5	887	2.55	TRINITY_DN16856_c0_g1	Mariner-25_SIn	DNA	4088	2.2	451	4.34	TRINITY_DN17257_c0_g1	BEL-11_SI-I	LTR	3553	3.7	432	3.82
TRINITY_DN16068_c0_g1	Gypsy-22_LH-I	LTR	2292	20	414	2.54	TRINITY_DN20154_c0_g1	Mariner-71_HSal	DNA	1797	16.1	382	4.31	TRINITY_DN9926_c0_g1	R1-N1_SIn	LINE	1951	8.8	304	3.82
TRINITY_DN1139_c0_g2	R1-N1_SIn	LINE	4095	19.6	987	2.52	TRINITY_DN6086_c0_g1	Mariner-1_BTe	DNA/TcMar-Mariner	2475	6.3	319	4.28	TRINITY_DN17057_c0_g1	Gypsy-30_SI-LTR	LTR	720	18.6	287	3.8
TRINITY_DN13780_c0_g1	Mariner-35_SIn	DNA	1229	14.4	203	2.52	TRINITY_DN20567_c0_g1	Copia-1_Cfl-I	LTR/Copia	3330	17	582	4.28	TRINITY_DN4476_c0_g1	Mariner-94_HSal	DNA	1169	16.9	200	3.79
TRINITY_DN2009_c1_g1	Loa-1_SIn	LINE	3283	3.6	384	2.47	TRINITY_DN6972_c1_g1	EnSpm-2_SIn	DNA	2340	0	262	4.23	TRINITY_DN1340_c0_g1	Mariner-13_PBa	DNA	702	19.4	217	3.79
TRINITY_DN14660_c0_g1	Copia-1_SI-I	LTR/Copia	3017	3.5	342	2.46	TRINITY_DN14583_c3_g1	Mariner-38_SIn	DNA	1290	9	231	4.23	TRINITY_DN2040_c1_g1	BEL-11_SI-I	LTR	3244	4.9	384	3.78
TRINITY_DN13206_c6_g8	Mariner-27_SIn	DNA	1443	18.4	338	2.45	TRINITY_DN15433_c0_g1	Mariner-22_SIn	DNA	1240	17.1	339	4.23	TRINITY_DN10439_c0_g1	Penelope-6_SIn	LINE	7688	15.1	1432	3.78
TRINITY_DN3938_c0_g1	Mariner-18_AEc	DNA	3219	9.7	424	2.44	TRINITY_DN7966_c0_g1	MARINER_SI	DNA/TcMar-Mariner	3355	7	412	4.21	TRINITY_DN8980_c0_g1	Mariner-24N1_AEc	DNA	1483	12.9	209	3.75
TRINITY_DN16195_c0_g1	Mariner-31_SIn	DNA	2641	10.8	352	2.42	TRINITY_DN4072_c0_g1	Gypsy-7_SI-I	LTR/Gypsy	4071	0.2	438	4.2	TRINITY_DN15014_c0_g1	Copia-17_SI-I	LTR/Copia	2946	3.9	361	3.75
TRINITY_DN13268_c1_g1	Mariner-N1_SIn	DNA	2608	7.3	312	2.41	TRINITY_DN11964_c1_g1	Penelope-2_SIn	LINE	6186	14.5	942	4.18	TRINITY_DN3722_c0_g1	BEL-14_SI-I	LTR	2411	1.1	261	3.74
TRINITY_DN4033_c0_g1	Mariner-11_CFl	DNA	1443	12.2	204	2.41	TRINITY_DN14583_c0_g1	DNA8-5_PBa	DNA	395	19.3	274	4.17	TRINITY_DN18664_c0_g1	Gypsy-13_SI-I	LTR/Gypsy	3232	0.3	362	3.73
TRINITY_DN14775_c0_g1	Gypsy-9_SI-I	LTR/Gypsy	1834	17.2	364	2.37	TRINITY_DN8868_c1_g1	Copia-22_SI-I	LTR/Copia	14299	0.1	1540	4.16	TRINITY_DN4265_c0_g2	Copia-30_SI-LTR	LTR	2477	5.7	317	3.72
TRINITY_DN7681_c0_g1	BEL-11_SI-I	LTR	4014	18.2	752	2.34	TRINITY_DN6144_c1_g1	REP-3_PBa	Unknown	291	15.6	227	4.15	TRINITY_DN10439_c1_g1	Penelope-6_SIn	LINE	2716	17.1	439	3.71
TRINITY_DN1909_c0_g1	Penelope-6_SIn	LINE	1535	16.7	370	2.33	TRINITY_DN919_c0_g1	Polinton-4_PBa	DNA	2288	17.4	398	4.14	TRINITY_DN13347_c1_g2	Gypsy-29_SI-LTR	LTR	2912	8.5	424	3.68
TRINITY_DN17453_c0_g1	Mariner-71_HSal	DNA	2041	17.5	358	2.32	TRINITY_DN21606_c0_g1	Gypsy-9_SI-I	LTR/Gypsy	2379	18	483	4.13	TRINITY_DN1733_c0_g1	R1-1_SIn	LINE	649	16.9	215	3.68
TRINITY_DN14821_c0_g1	Copia-25_SI-I	LTR/Copia	2877	17.5	480	2.31	TRINITY_DN5183_c0_g1	Mariner-1_PBa	DNA	2795	15.4	451	4.1	TRINITY_DN16518_c0_g1	Copia-9_SI-LTR	LTR/Copia	2655	2	297	3.65
TRINITY_DN7087_c0_g1	RTEX-1_PBa	LINE	853	18.8	209	2.31	TRINITY_DN16828_c0_g1	Mariner-1_PBa	DNA	2996	14.5	481	4.09	TRINITY_DN1237_c1_g1	Gypsy-1_SI-I	LTR/Gypsy	3568	1.8	400	3.64
TRINITY_DN2725_c0_g2	P-27_HM	DNA/P	388	18.9	218	2.3	TRINITY_DN3055_c0_g1	Polinton-2_PBa	DNA	1850	18.9	323	4.07	TRINITY_DN18450_c0_g1	Copia-4_SI-I	LTR/Copia	2841	0.6	314	3.63
TRINITY_DN17365_c0_g1	Gypsy-32_SI-I	LTR	2481	14.9	362	2.27	TRINITY_DN434_c0_g2	MuDR-1_SIn	DNA	1788	8.3	326	4.07	TRINITY_DN2961_c1_g1	Mariner-1_PBa	DNA	1218	18.2	262	3.6
TRINITY_DN10589_c1_g2	L2B-2_PBa	LINE	2228	16.3	373	2.26	TRINITY_DN20862_c0_g1	Mariner-38_SIn	DNA	973	17.8	214	4.07	TRINITY_DN2179_c0_g1	Copia-18_SI-I	LTR/Copia	4820	0.6	525	3.59
TRINITY_DN5504_c0_g2	BEL-11_SI-LTR	LTR	1602	17.8	282	2.26	TRINITY_DN17967_c0_g1	Penelope-6_SIn	LINE	3281	13.3	525	4.05	TRINITY_DN10624_c0_g1	BEL-12_SI-LTR	LTR	3473	4.8	412	3.57
TRINITY_DN18746_c0_g1	R1-3_SIn	LINE	1280	17.2	231	2.24	TRINITY_DN19814_c0_g1	Mariner-22_HSal	DNA	1594	18.9	301	3.98	TRINITY_DN18512_c0_g1	Sola2-1_SIn	DNA	2443	8.5	368	3.57
TRINITY_DN2337_c0_g1	EnSpm-3_SIn	DNA	4666	1.5	535	2.22	TRINITY_DN15486_c0_g1	Gypsy-10_SI-I	LTR/Gypsy	4777	2.7	548	3.97	TRINITY_DN3041_c0_g1	Gypsy-7_SI-LTR	LTR/Gypsy	1858	1	201	3.57
TRINITY_DN16453_c0_g1	Copia-17_SI-I	LTR/Copia	5148	5.2	620	2.21	TRINITY_DN3265_c1_g1	Gypsy-30_SI-I	LTR	2516	4.5	310	3.96	TRINITY_DN1237_c0_g1	Gypsy-1_SI-I	LTR/Gypsy	4677	0.6	502	3.55
TRINITY_DN12720_c1_g1	Copia-25_SI-I	LTR/Copia	2689	15.7	414	2.21	TRINITY_DN11991_c0_g1	Mariner-18_AEc	DNA	2984	9.3	421	3.91	TRINITY_DN7136_c0_g1	Mariner-7N1_PBa	DNA	1677	7.2	208	3.55
TRINITY_DN15903_c0_g1	Mariner-18_AEc	DNA	3371	11	502	2.17	TRINITY_DN15719_c0_g1	Mariner-11_CFl	DNA	2643	7.4	338	3.91	TRINITY_DN9269_c1_g1	Gypsy-15_SI-I	LTR/Gypsy	3744	0	398	3.55
TRINITY_DN19188_c0_g1	Gypsy-13_SI-I	LTR/Gypsy	3885	0.9	461	2.15	TRINITY_DN22239_c0_g1	Mariner-27_SIn	DNA	2379	15.4	467	3.91	TRINITY_DN6734_c0_g1	RTE-2_SIn	LINE	1980	2.9	271	3.54
TRINITY_DN12528_c0_g3	Mariner-N4_SIn	DNA	2354	8.3	329	2.15	TRINITY_DN15069_c4_g2	Gypsy-29_SI-LTR	LTR	2275	10.9	362	3.9	TRINITY_DN14320_c4_g1	Mariner-N9_SIn	DNA	4416	5.7	608	3.51
TRINITY_DN9736_c0_g2	Mariner-23_SIn	DNA	3675	5.3	439	2.14	TRINITY_DN20670_c0_g1	Mariner-85_HSal	DNA	2097	15.8	376	3.88	TRINITY_DN17496_c0_g1	RTE-3_SIn	LINE	1603	13.6	333	3.49
TRINITY_DN3285_c0_g1	EnSpm-1_SIn	DNA	3005	2.5	357	2.11	TRINITY_DN21749_c0_g1	BEL-7_SI-I	LTR/Pao	3042	2.9	339	3.86	TRINITY_DN18452_c0_g1	Mariner-18_AEc	DNA	2103	10.7	279	3.48
TRINITY_DN4154_c0_g2	Mariner-36_SIn	DNA	2340	9.1	328	2.11	TRINITY_DN5122_c0_g1	Mariner-28_AEc	DNA	1730	16.2	313	3.86	TRINITY_DN14604_c5_g8	Mariner-3_SIn	DNA	2380	7.4	324	3.47
TRINITY_DN14189_c0_g1	Penelope-5_SIn	LINE	2410	7.4	336	2.08	TRINITY_DN18150_c0_g1	Gypsy-23_SI-I	LTR	5073	2.6	583	3.86	TRINITY_DN10261_c0_g2	Polinton-1_PBa	DNA	3633	18.6	716	3.46
TRINITY_DN13106_c0_g2	Mariner-11_SIn	DNA	3385	4.5	579	2.05	TRINITY_DN17655_c0_g1	Mariner-7_ACe	DNA	2346	14.7	367	3.8	TRINITY_DN9555_c1_g1	Gypsy-7_SI-I	LTR/Gypsy	3471	0	375	3.44
TRINITY_DN2642_c0_g1	Mariner-9_AEc	DNA	2724	7.8	358	2.02	TRINITY_DN18536_c0_g1	BEL-11_SI-I	LTR	2768	6.4	343	3.78	TRINITY_DN15088_c0_g1	Copia-22_SI-I	LTR/Copia	2991	0.6	322	3.43
TRINITY_DN17301_c0_g1	Gypsy-24_SI-I	LTR	2860	3.8	342	2.01	TRINITY_DN3445_c0_g1	Mariner-N7_SIn	DNA	1843	15.1	317	3.74	TRINITY_DN9486_c2_g1	Copia-30_SI-I	LTR	3628	0.2	403	3.41
TRINITY_DN18699_c0_g1	RTEX-1_PBa	LINE	2779	16.2	522	2	TRINITY_DN6816_c0_g2	Loa-1_SIn	LINE	4860	4.3	576	3.73	TRINITY_DN3877_c0_g1	Gypsy-2_SI-I	LTR/Gypsy	3275	0	352	3.39
TRINITY_DN3651_c0_g1	Copia-25_SI-I	LTR/Copia	2584	17.7	437	2	TRINITY_DN8465_c0_g1	Gypsy-2_SI-I	LTR/Gypsy	3088	0.3	346	3.72	TRINITY_DN2962_c0_g2	DNA3-4_PBa	DNA	2504	7.8	362	3.39
TRINITY_DN1664_c0_g1	EnSpm1_SB	DNA/CMC-EnSpm	982	19.4	249	1.88	TRINITY_DN7071_c0_g1	Mariner-35_HSal	DNA	1715	14.4	330	3.72	TRINITY_DN3563_c0_g1	R1-N1_SIn	LINE	1947	8.8	273	3.39
TRINITY_DN7766_c0_g4	Mariner-16_SIn	DNA	1843	18.2	313	1.86	TRINITY_DN7314_c1_g1	Mariner-35_SIn	DNA	2809	14	431	3.71	TRINITY_DN18673_c0_g2	Mariner-23_SIn	DNA	2766	7.3	343	3.35
TRINITY_DN13106_c0_g1	Mariner-11_SIn	DNA	3545	4.1	603	1.82	TRINITY_DN11975_c2_g2	Loa-1_SIn	LINE	2800	6	409	3.69	TRINITY_DN4265_c0_g1	Copia-30_SI-LTR	LTR	2512	5.3	319	3.35
TRINITY_DN6205_c0_g1	Mariner-18_AEc	DNA	2990	9.2	414	1.82	TRINITY_DN15158_c1_g1	Polinton-1_PBa	DNA	1676	19.9	361	3.67	TRINITY_DN7724_c0_g1	Copia-11_LH-I	LTR	3022	8.1	384	3.32
TRINITY_DN11256_c1_g2	Mariner-38_SIn	DNA	864	16.7	245	1.81	TRINITY_DN6871_c0_g1	Gypsy-2_SI-I	LTR/Gypsy	7875	0.2	868	3.66	TRINITY_DN14024_c7_g1	Mariner-22_SIn	DNA	1413	19.5	403	3.32
TRINITY_DN15931_c0_g1	DNA9-1_SIn	DNA	2323	4.9	316	1.75	TRINITY_DN20892_c0_g1	Loa-1_SIn	LINE	3060	5.8	375	3.64	TRINITY_DN1008_c0_g1	Copia-20_SI-I	LTR/Copia	6224	0	668	3.3
TRINITY_DN2054_c0_g1	Mariner-38B_SIn	DNA	1298	17.3	266	1.71	TRINITY_DN19056_c0_g1	Gypsy-29_SI-LTR	LTR	2425	15.3	368	3.64	TRINITY_DN18892_c0_g1	Gypsy-30_SI-LTR	LTR	1333	19.5	269	3.29
TRINITY_DN1139_c0_g1	R1-N1_SIn	LINE	2869	18.8	679	1.69	TRINITY_DN14408_c3_g1	Mariner-10_HSal	DNA	2407	17	400	3.61	TRINITY_DN14647_c5_g1	DNA-4_PBa	DNA	431	19.8	258	3.29
TRINITY_DN7362_c0_g2	Sola2-1_SIn	DNA	5825	2.9	712	1.61	TRINITY_DN10036_c0_g1	Mariner-18_HSal	DNA	675	19.5	236	3.61	TRINITY_DN12298_c0_g2	Mariner-11_SIn	DNA	2021	5.7	246	3.29
TRINITY_DN8397_c0_g1	Mariner-2_SIn	DNA	2669	3.5	310	1.37	TRINITY_DN9956_c0_g1	R1-N1_SIn	LINE	2952	4	376	3.59	TRINITY_DN9555_c3_g1	Gypsy-7_SI-I	LTR/Gypsy	5066	0	552	3.28
TRINITY_DN7826_c0_g1	Mariner-14_HSal	DNA	3156	6.6	392	1.35	TRINITY_DN11445_c1_g1	Loa-1_SIn	LINE	3574	7.4	458	3.57	TRINITY_DN1985_c0_g1	Copia-25_SI-I	LTR/Copia	3259	0.6	358	3.27
TRINITY_DN7801_c0_g1	Mariner-38B_SIn	DNA	1173	18.3	229	1.29	TRINITY_DN7529_c0_g2	Gypsy-28_SI-I	LTR	3117	2.3	345	3.56	TRINITY_DN14912_c0_g1	P-1_SIn	DNA	2871	7.2	358	3.27
TRINITY_DN7348_c0_g1	Mariner-2_LMi	DNA/TcMar-Mariner	6226	12.1	892	1.19	TRINITY_DN3265_c0_g1	Gypsy-30_SI-I	LTR	13197	6.3	1787	3.54	TRINITY_DN652_c0_g1	Gypsy-5_SI-I	LTR/Gypsy	3131	9.1	416	3.27
TRINITY_DN7766_c0_g1	Mariner-16_SIn	DNA	1843	18.2	313	1.16	TRINITY_DN3077_c0_g1	Penelope-6_SIn	LINE	2519	10.4	355	3.54	TRINITY_DN19144_c0_g1	Helitron-2_SIn	DNA	3092	8.6	417	3.25
TRINITY_DN1520_c0_g1	Gypsy-23_SI-LTR	LTR	1677	4.4	205	1.1	TRINITY_DN11336_c1_g1	Mariner-23_SIn	DNA	3514	8.4	437	3.5	TRINITY_DN19310_c0_g1	Copia-13_SI-I	LTR/Copia	3628	0.5	390	3.22
TRINITY_DN9708_c0_g2	Mariner-33_SIn	DNA	1306	18.2	396	1.06	TRINITY_DN17602_c0_g1	Mariner-1_ACe	DNA	2979	6.7	357	3.5	TRINITY_DN1008_c1_g1	Copia-20_SI-I	LTR/Copia	8358	0	908	3.21
TRINITY_DN5571_c0_g1	Mariner-N4_SIn	DNA	3257	8.7	418	1.06	TRINITY_DN4251_c0_g1	Gypsy-30_SI-I	LTR	3909	7.3	519	3.49	TRINITY_DN3383_c0_g1	Copia-18_SI-I	LTR/Copia	4056	0	451	3.19
TRINITY_DN1552_c0_g2	Mariner-38_SIn	DNA	1044	15.3	287	1.06	TRINITY_DN11767_c0_g2	Helitron-2_SIn	DNA	2941	9.1	397	3.47	TRINITY_DN19167_c0_g1	Copia-13_SI-I	LTR/Copia	3398	0.8	390	3.19
TRINITY_DN8912_c0_g1	Copia-1_SI-I	LTR/Copia	7906	4.2	938	1.04	TRINITY_DN854_c0_g1	Mariner-6_LHu	DNA	2385	12.6	332	3.45	TRINITY_DN17412_c0_g1	Mariner-N9_SIn	DNA	1118	15.3	246	3.19
TRINITY_DN18853_c0_g1	R1-2_SIn	LINE	2406	7.7	339	1.03	TRINITY_DN6152_c0_g1	Mariner-21_SIn	DNA	686	19.4	208	3.43	TRINITY_DN16673_c0_g1	RTE-2_SIn	LINE	3261	3.8	423	3.17
TRINITY_DN7252_c0_g2	Mariner-N6_SIn	DNA	1631	8.1	210	1.02	TRINITY_DN18462_c0_g1	Gypsy-32_SI-I	LTR	3740	4.5	445	3.41	TRINITY_DN9486_c1_g1	Copia-30_SI-I	LTR	11175	1.1	1299	3.16
TRINITY_DN13268_c5_g3	Mariner-1_LHu	DNA	1843	12.1	264	1.01	TRINITY_DN15271_c2_g1	Kolobok-N1_SIn	DNA	2600	12.2	410	3.4	TRINITY_DN118_c0_g1	BEL-14_SI-I	LTR	6041	0.1	658	3.16
TRINITY_DN5426_c0_g2	Mariner-5_CFl	DNA	2922	0.6	313	0.76	TRINITY_DN20255_c0_g1	Gypsy-27_SI-I	LTR	4070	2.7	474	3.39	TRINITY_DN18101_c0_g1	Mariner-27_SIn	DNA	2810	12.2	452	3.16
TRINITY_DN10358_c0_g1	RTE-1_SIn	LINE	2248	14.5	365	0.68	TRINITY_DN2185_c0_g1	Penelope-6_SIn	LINE	3428	15.9	522	3.37	TRINITY_DN995_c0_g1	Mariner-1_SIn	DNA	2044	19	347	3.16
TRINITY_DN13374_c6_g1	Mariner-1N1_SIn	DNA	1562	10.5	274	0.62	TRINITY_DN8367_c0_g1	Gypsy-9_SI-I	LTR/Gypsy	4354	17	776	3.35	TRINITY_DN11975_c1_g1	Gypsy-29_SI-LTR	LTR	2092	14.2	365	3.15
TRINITY_DN7422_c0_g1	RTE-1_SIn	LINE	3820	10.3	673	0.6	TRINITY_DN22026_c0_g1	Gypsy-22_LH-I	LTR	1481	19.2	305	3.33	TRINITY_DN9450_c0_g1	Gypsy-24_SI-I	LTR	6529	2.7	778	3.14
TRINITY_DN10096_c0_g2	DNA-4_PBa	DNA	965	17.9	303	0.48	TRINITY_DN9783_c0_g1	EnSpm-3_SIn	DNA	1344	13.4	200	3.33	TRINITY_DN16644_c0_g1	Gypsy-29_SI-LTR	LTR	3751	6.5	478	3.14
TRINITY_DN7844_c0_g3	Mariner-13_PBa	DNA	845	18.4	214	0.42	TRINITY_DN14143_c0_g1	Transib-1_SIn	DNA	5064	6.3	653	3.31	TRINITY_DN20360_c0_g1	Mariner-N15_SIn	DNA	3694	6.9	483	3.14
TRINITY_DN12167_c0_g1	Transib-1_SIn	DNA	5064	6.3	653	0	TRINITY_DN9122_c0_g1	Mariner-3_PBa	DNA	3356	12.5	455	3.29	TRINITY_DN1835_c0_g1	Polinton-1_PBa	DNA	2382	19.3	455	3.14
TRINITY_DN2261_c0_g1	RTE-1_SIn	LINE	4252	3.8	551	0	TRINITY_DN6021_c0_g1	hAT-1_LHu	DNA	2690	7.3	340	3.29	TRINITY_DN19962_c0_g1	Mariner-3_SIn	DNA	1946	10.6	255	3.13
TRINITY_DN8302_c1_g3	Mariner-20_SIn	DNA	2134	1.7	237	0	TRINITY_DN16382_c0_g1	Mariner-N12_ACe	DNA	1385	14.2	229	3.28	TRINITY_DN14348_c6_g1	Mariner-N7_SIn	DNA	1631	16.7	331	3.1
TRINITY_DN7766_c0_g2	Mariner-16_SIn	DNA	1843	18.2	313	0	TRINITY_DN18880_c0_g1	EnSpm-3_SIn	DNA	3212	1.6	369	3.28	TRINITY_DN7597_c0_g2	Gypsy-18_SI-I	LTR/Gypsy	1997	19.4	351	3.09
							TRINITY_DN6238_c0_g1	Gypsy-15_SI-I	LTR/Gypsy	3150	0.3	341	3.27	TRINITY_DN9602_c1_g1	R1-3_SIn	LINE	2340	10.8	352	3.09
							TRINITY_DN19795_c0_g1	RTE-3_SIn	LINE	1983	13	324	3.27	TRINITY_DN18959_c0_g1	Mariner-1_PBa	DNA	2696	16.8	478	3.08
							TRINITY_DN21941_c0_g1	Gypsy-5_SI-I	LTR/Gypsy	3155	7.7	400	3.26	TRINITY_DN1338_c0_g1	RTEX-1_PBa	LINE	1261	16.8	261	3.08
							TRINITY_DN15137_c2_g2	Gypsy-30_SI-LTR	LTR	4695	13.2	779	3.25	TRINITY_DN3245_c0_g2	Gypsy-29_SI-LTR	LTR	2149	17.7	444	3.06
							TRINITY_DN366_c0_g1	Mariner-N4_SIn	DNA	3109	10.2	402	3.23	TRINITY_DN17979_c0_g1	Copia-17_SI-I	LTR/Copia	4076	6.3	490	3.04
							TRINITY_DN13715_c0_g1	Penelope-1_SIn	LINE	2583	5.7	313	3.22	TRINITY_DN12344_c1_g2	Mariner-18_AEc	DNA	2362	11.7	352	3.03
							TRINITY_DN88_c0_g1	Mariner-1_SIn	DNA	2765	4.1	315	3.2	TRINITY_DN8027_c0_g1	Gypsy-5_SI-I	LTR/Gypsy	3347	9.2	435	3.02
							TRINITY_DN8868_c0_g2	Copia-22_SI-I	LTR/Copia	22672	0.5	2449	3.2	TRINITY_DN11744_c0_g1	Penelope-5_SIn	LINE	3903	3.4	469	3
							TRINITY_DN15123_c2_g3	Mariner-18_AEc	DNA	1450	9.5	209	3.19	TRINITY_DN5526_c0_g1	Gypsy-2_SI-I	LTR/Gypsy	3705	0.7	406	2.99
							TRINITY_DN10836_c0_g2	Gypsy-29_SI-LTR	LTR	5040	6	634	3.17	TRINITY_DN1182_c0_g1	BEL-14_SI-I	LTR	4246	0.6	470	2.97
							TRINITY_DN1307_c0_g1	Polinton-1_PBa	DNA	3580	18.7	631	3.17	TRINITY_DN2964_c1_g1	Gypsy-22_SI-I	LTR/Gypsy	2911	0	312	2.95
							TRINITY_DN18584_c0_g1	Helitron-2_SIn	DNA	2653	8.3	347	3.17	TRINITY_DN5302_c0_g1	Gypsy-28_SI-I	LTR	4007	1.8	441	2.94
							TRINITY_DN15241_c3_g5	Mariner-1N1_SIn	DNA	1476	10.4	201	3.16	TRINITY_DN4447_c0_g1	Gypsy-9_SI-I	LTR/Gypsy	2628	17.1	470	2.93
							TRINITY_DN16589_c0_g1	Gypsy-30_SI-I	LTR	5893	6.5	733	3.12	TRINITY_DN14530_c0_g1	EnSpm-1_SIn	DNA	3496	3.9	413	2.92
							TRINITY_DN15139_c0_g1	Mariner-31_SIn	DNA	2153	5.5	254	3.1	TRINITY_DN20178_c0_g1	Mariner-8_SIn	DNA	2921	7.4	378	2.92
							TRINITY_DN2500_c0_g1	Mariner-36_SIn	DNA	1473	11.6	215	3.1	TRINITY_DN9555_c0_g1	Gypsy-7_SI-I	LTR/Gypsy	5545	0.3	603	2.91
							TRINITY_DN17600_c0_g1	Mariner-1_PBa	DNA	1892	14.4	448	3.09	TRINITY_DN15791_c0_g1	Copia-12_SI-I	LTR/Copia	3470	0	380	2.91
							TRINITY_DN2860_c0_g1	Polinton-4_PBa	DNA	2433	18.6	414	3.08	TRINITY_DN13347_c1_g1	Gypsy-29_SI-LTR	LTR	2260	15.7	388	2.91
							TRINITY_DN5626_c0_g1	BEL-11_SI-I	LTR	5193	4.1	627	3.07	TRINITY_DN15630_c0_g1	BEL-14_SI-I	LTR	2884	0	314	2.9
							TRINITY_DN4144_c0_g1	Gypsy-28_SI-I	LTR	3407	3.4	383	3.06	TRINITY_DN8999_c0_g1	RTE-3_SIn	LINE	1952	6.1	325	2.9
							TRINITY_DN1366_c0_g1	Gypsy-15_SI-I	LTR/Gypsy	2638	1.4	289	3.05	TRINITY_DN2040_c0_g1	BEL-11_SI-I	LTR	3602	3.4	413	2.9
							TRINITY_DN5243_c1_g1	Gypsy-30_SI-I	LTR	1771	8.8	417	3.04	TRINITY_DN17166_c0_g1	Copia-22_SI-I	LTR/Copia	3215	0	348	2.89
							TRINITY_DN21762_c0_g1	Copia-20_SI-I	LTR/Copia	2331	0	255	3	TRINITY_DN19934_c0_g1	Copia-17_SI-I	LTR/Copia	2831	4.7	348	2.89
							TRINITY_DN1920_c0_g1	Gypsy-23_SI-I	LTR	3007	1.5	327	2.96	TRINITY_DN10738_c0_g1	Mariner-25_SIn	DNA	5716	3.5	671	2.88
							TRINITY_DN15144_c7_g3	Mariner-N4_SIn	DNA	2131	6.4	263	2.95	TRINITY_DN13189_c0_g3	Gypsy-30_SI-LTR	LTR	2768	12.3	485	2.88
							TRINITY_DN8117_c0_g2	Mariner-7_AEc	DNA	2522	8.3	337	2.89	TRINITY_DN20216_c0_g1	Penelope-1_SIn	LINE	2102	8.2	266	2.88
							TRINITY_DN7314_c0_g1	Mariner-35_SIn	DNA	2162	15.9	370	2.87	TRINITY_DN2964_c0_g1	Gypsy-22_SI-I	LTR/Gypsy	3230	0.6	350	2.86
							TRINITY_DN8436_c1_g1	Mariner-18_AEc	DNA	3031	12.1	465	2.86	TRINITY_DN18435_c0_g1	Copia-11_LH-I	LTR	1481	14.2	211	2.83
							TRINITY_DN11196_c0_g1	DNA9-1_SIn	DNA	2797	5.1	354	2.86	TRINITY_DN6703_c0_g1	Gypsy-6_AEc-I	LTR	1979	19.8	367	2.82
							TRINITY_DN22302_c0_g1	BEL-7_SI-I	LTR/Pao	2445	4.2	288	2.82	TRINITY_DN2961_c0_g1	Mariner-1_PBa	DNA	2455	17.6	396	2.8
							TRINITY_DN21461_c0_g1	EnSpm-2_SIn	DNA	2246	2.3	259	2.82	TRINITY_DN15927_c0_g1	hAT-1_LHu	DNA	3086	7.4	389	2.78
							TRINITY_DN11975_c0_g1	Loa-1_SIn	LINE	5674	3.1	665	2.8	TRINITY_DN17046_c0_g1	Gypsy-1_SI-I	LTR/Gypsy	3943	0.5	426	2.74
							TRINITY_DN4054_c0_g1	BEL-11_SI-I	LTR	3257	3.1	382	2.8	TRINITY_DN7330_c1_g1	Gypsy-10_SI-I	LTR/Gypsy	3157	2.8	359	2.71
							TRINITY_DN11668_c2_g1	Copia-1_SI-I	LTR/Copia	4341	6.7	539	2.79	TRINITY_DN8889_c1_g1	Loa-2_SIn	LINE	847	17.6	203	2.68
							TRINITY_DN19605_c0_g1	Mariner-15_SIn	DNA	2996	6.4	372	2.78	TRINITY_DN15333_c0_g1	Gypsy-30_SI-I	LTR	2402	8	326	2.67
							TRINITY_DN3942_c0_g1	Mariner-N6_PBa	DNA	1527	15.7	252	2.73	TRINITY_DN2045_c0_g1	Mariner-16_SIn	DNA	1564	17.6	294	2.67
							TRINITY_DN11975_c1_g1	Loa-1_SIn	LINE	4506	4	548	2.73	TRINITY_DN1294_c0_g1	Mariner-34_HSal	DNA	3723	14.1	563	2.66
							TRINITY_DN16379_c0_g1	Mariner-82_HSal	DNA	2306	8.1	298	2.72	TRINITY_DN9486_c0_g1	Copia-30_SI-I	LTR	5022	0.9	573	2.65
							TRINITY_DN8637_c0_g1	Gypsy-20_SI-I	LTR/Gypsy	7943	0.5	882	2.66	TRINITY_DN20096_c0_g1	Gypsy-1_SI-I	LTR/Gypsy	6061	0.1	645	2.64
							TRINITY_DN6024_c0_g1	Gypsy-20_SI-I	LTR/Gypsy	7805	0.1	840	2.65	TRINITY_DN7062_c0_g1	Mariner-13_SIn	DNA	7902	6.7	998	2.62
							TRINITY_DN5243_c0_g1	Gypsy-30_SI-I	LTR	4684	6.7	594	2.65	TRINITY_DN2132_c0_g1	Mariner-27_SIn	DNA	2024	15.9	307	2.61
							TRINITY_DN11127_c0_g3	Loa-1_SIn	LINE	5423	9.6	731	2.64	TRINITY_DN15512_c0_g1	Gypsy-22_SI-I	LTR/Gypsy	4674	7.1	580	2.6
							TRINITY_DN2185_c0_g2	Penelope-6_SIn	LINE	3530	15.7	539	2.61	TRINITY_DN4568_c0_g1	Mariner-8_AEc	DNA	2666	14.7	474	2.6
							TRINITY_DN17401_c0_g1	R1-2_SIn	LINE	2147	12.2	311	2.61	TRINITY_DN1976_c0_g1	Gypsy-7_SI-I	LTR/Gypsy	6229	0	689	2.59
							TRINITY_DN15158_c1_g2	Polinton-1_PBa	DNA	2530	19.8	579	2.6	TRINITY_DN19864_c0_g1	Copia-18_SI-I	LTR/Copia	3023	0.6	331	2.58
							TRINITY_DN17306_c0_g1	Mariner-27_SIn	DNA	1892	12.7	326	2.6	TRINITY_DN18143_c0_g1	BEL-12_SI-I	LTR	3873	1.2	427	2.57
							TRINITY_DN14903_c0_g13	Mariner-36_SIn	DNA	5180	5.8	673	2.58	TRINITY_DN7330_c0_g1	Gypsy-10_SI-I	LTR/Gypsy	3301	2.7	369	2.57
							TRINITY_DN21717_c0_g1	Gypsy-9_SI-I	LTR/Gypsy	3305	7	462	2.57	TRINITY_DN6778_c0_g1	Gypsy-25_SI-I	LTR	5276	2.6	622	2.56
							TRINITY_DN10680_c0_g1	Gypsy-28_SI-I	LTR	2857	1.9	314	2.57	TRINITY_DN8945_c0_g1	Gypsy-1_SI-I	LTR/Gypsy	3393	1.1	370	2.55
							TRINITY_DN21388_c0_g1	Copia-18_SI-I	LTR/Copia	3009	6.7	385	2.56	TRINITY_DN10684_c0_g1	Mariner-72_HSal	DNA	2320	15.4	385	2.54
							TRINITY_DN15993_c0_g1	Mariner-14_SIn	DNA	4672	2.8	540	2.53	TRINITY_DN9450_c1_g1	Gypsy-24_SI-I	LTR	9237	2.4	1069	2.51
							TRINITY_DN2151_c0_g1	Gypsy-23_SI-I	LTR	6377	2	729	2.51	TRINITY_DN9660_c0_g1	Mariner-23_SIn	DNA	4954	4.3	601	2.51
							TRINITY_DN15069_c2_g2	Gypsy-29_SI-LTR	LTR	5938	16.9	1088	2.51	TRINITY_DN9377_c1_g1	Gypsy-22_SI-I	LTR/Gypsy	3490	6.5	448	2.51
							TRINITY_DN5804_c0_g1	Gypsy-30_SI-LTR	LTR	1922	15.8	394	2.51	TRINITY_DN1433_c0_g1	Gypsy-30_SI-I	LTR	3942	7.1	521	2.5
							TRINITY_DN6753_c0_g1	BEL-11_SI-I	LTR	4165	5.9	509	2.49	TRINITY_DN9269_c0_g1	Gypsy-15_SI-I	LTR/Gypsy	3508	0	375	2.49
							TRINITY_DN10357_c0_g1	R1-3_SIn	LINE	2538	7	312	2.47	TRINITY_DN17617_c0_g1	Mariner-14_SIn	DNA	3820	4.2	452	2.47
							TRINITY_DN10836_c0_g1	Gypsy-29_SI-LTR	LTR	4893	9	631	2.46	TRINITY_DN6482_c0_g1	Copia-20_SI-I	LTR/Copia	7044	0.1	759	2.43
							TRINITY_DN6492_c0_g1	Gypsy-20_SI-I	LTR/Gypsy	4007	0	437	2.46	TRINITY_DN9555_c2_g1	Gypsy-7_SI-I	LTR/Gypsy	12244	0.1	1332	2.42
							TRINITY_DN11704_c0_g1	Mariner-27_SIn	DNA	2355	18.9	516	2.45	TRINITY_DN20681_c0_g1	Gypsy-15_SI-I	LTR/Gypsy	4587	0.4	495	2.42
							TRINITY_DN1496_c0_g2	hAT-1_SIn	DNA	4043	1.3	454	2.38	TRINITY_DN15621_c0_g1	RTE-2_SIn	LINE	1986	1.5	271	2.42
							TRINITY_DN11668_c1_g1	Copia-1_SI-I	LTR/Copia	3147	3.8	367	2.38	TRINITY_DN16682_c0_g1	Gypsy-10_SI-I	LTR/Gypsy	4096	2.8	458	2.41
							TRINITY_DN7556_c0_g1	Mariner-8_SIn	DNA	3427	4.7	407	2.37	TRINITY_DN14604_c5_g9	Mariner-3_SIn	DNA	2380	7.4	324	2.41
							TRINITY_DN9607_c0_g1	Penelope-6_SIn	LINE	3410	12.2	560	2.37	TRINITY_DN16887_c0_g1	Mariner-21_SIn	DNA	1764	4.8	230	2.41
							TRINITY_DN17007_c0_g1	Mariner-6_ACe	DNA	2481	11.7	360	2.36	TRINITY_DN363_c0_g1	Gypsy-25_SI-I	LTR	4062	1.9	460	2.4
							TRINITY_DN21070_c0_g1	R1-2_SIn	LINE	2138	15.7	368	2.35	TRINITY_DN105_c0_g1	BEL-13_SI-I	LTR	3090	6.8	382	2.4
							TRINITY_DN18448_c0_g1	Mariner-94_HSal	DNA	2196	19.2	408	2.35	TRINITY_DN16363_c0_g1	EnSpm-3_SIn	DNA	2545	2.7	296	2.39
							TRINITY_DN3261_c0_g1	BEL-11_SI-I	LTR	1929	7.1	255	2.34	TRINITY_DN16537_c0_g1	MARINER_SI	DNA/TcMar-Mariner	3496	5.7	424	2.37
							TRINITY_DN11767_c0_g1	Helitron-2_SIn	DNA	4299	7.9	571	2.33	TRINITY_DN1814_c0_g1	Gypsy-27_SI-LTR	LTR	3551	3.5	404	2.35
							TRINITY_DN11895_c0_g1	Loa-1_SIn	LINE	4230	7.3	534	2.33	TRINITY_DN4593_c0_g1	Copia-2_SI-I	LTR/Copia	4371	0	466	2.34
							TRINITY_DN18986_c0_g1	Gypsy-28_SI-I	LTR	5875	2.1	655	2.32	TRINITY_DN20436_c0_g1	Mariner-33_SIn	DNA	1478	14.4	262	2.34
							TRINITY_DN4076_c0_g1	Mariner-14_AEc	DNA	2125	10.9	302	2.31	TRINITY_DN8757_c1_g1	BEL-10_SI-I	LTR	3165	7	387	2.34
							TRINITY_DN14099_c5_g2	Mariner-10_SIn	DNA	5838	7.2	787	2.27	TRINITY_DN1599_c1_g1	Gypsy-30_SI-I	LTR	2046	7.7	303	2.33
							TRINITY_DN9394_c0_g1	Gypsy-2_SI-I	LTR/Gypsy	7218	0.5	792	2.26	TRINITY_DN14142_c1_g2	Penelope-1_SIn	LINE	1064	17.7	229	2.32
							TRINITY_DN18612_c0_g1	Gypsy-5_SI-I	LTR/Gypsy	3322	8.3	419	2.26	TRINITY_DN642_c0_g1	Mariner-38_SIn	DNA	1429	18.1	300	2.31
							TRINITY_DN15158_c0_g1	Polinton-1_PBa	DNA	1750	19.1	331	2.21	TRINITY_DN3341_c0_g2	Gypsy-30_SI-I	LTR	8153	5.8	1032	2.3
							TRINITY_DN9394_c1_g1	Gypsy-2_SI-I	LTR/Gypsy	4659	0.2	512	2.19	TRINITY_DN952_c0_g1	Gypsy-5_SI-I	LTR/Gypsy	3082	7.7	391	2.29
							TRINITY_DN17044_c0_g1	RTE-3_SIn	LINE	2317	12	427	2.18	TRINITY_DN1845_c0_g1	Polinton-4_PBa	DNA	2936	19.4	519	2.25
							TRINITY_DN21908_c0_g2	EnSpm-2_SIn	DNA	3001	0.3	342	2.17	TRINITY_DN10851_c0_g2	Mariner-N12_SIn	DNA	3528	8.6	558	2.24
							TRINITY_DN6753_c1_g1	BEL-11_SI-I	LTR	3247	4.4	387	2.16	TRINITY_DN7827_c0_g2	Mariner-N2_SIn	DNA	1815	8.6	268	2.24
							TRINITY_DN21908_c0_g1	EnSpm-2_SIn	DNA	3039	0.3	343	2.16	TRINITY_DN1452_c0_g1	BEL-13_SI-I	LTR	8204	7.4	1019	2.22
							TRINITY_DN19172_c0_g1	Mariner-1_AEc	DNA	3009	18.7	518	2.16	TRINITY_DN5934_c0_g1	Gypsy-13_SI-I	LTR/Gypsy	2833	0.3	312	2.21
							TRINITY_DN14794_c2_g1	Mariner-19_SIn	DNA	3346	4.6	389	2.14	TRINITY_DN6862_c0_g1	Gypsy-15_SI-LTR	LTR/Gypsy	2174	0.8	244	2.16
							TRINITY_DN17352_c0_g2	Mariner-N5_AEc	DNA	1264	17.8	385	2.13	TRINITY_DN7186_c0_g1	Mariner-28_AEc	DNA	1530	18.7	327	2.15
							TRINITY_DN11631_c0_g1	Copia-1_Cfl-I	LTR/Copia	6779	13.1	1158	2.11	TRINITY_DN4326_c0_g1	Gypsy-20_SI-I	LTR/Gypsy	3343	0.3	361	2.15
							TRINITY_DN7863_c0_g1	Mariner-23_SIn	DNA	4081	5.2	481	2.11	TRINITY_DN17193_c0_g1	Gypsy-30_SI-I	LTR	3446	4.2	405	2.14
							TRINITY_DN5467_c0_g1	Mariner-28_AEc	DNA	1066	18.7	202	2.1	TRINITY_DN20426_c0_g1	Gypsy-20_SI-I	LTR/Gypsy	2790	0.9	316	2.14
							TRINITY_DN18982_c0_g1	Gypsy-15_SI-I	LTR/Gypsy	7382	0.6	801	2.1	TRINITY_DN6862_c1_g1	Gypsy-15_SI-I	LTR/Gypsy	6037	0.2	644	2.12
							TRINITY_DN19214_c0_g1	BEL-13_SI-I	LTR	3159	7.6	392	2.07	TRINITY_DN7553_c0_g1	Mariner-14_HSal	DNA	1947	6.3	251	2.09
							TRINITY_DN4467_c0_g1	Penelope-2_SIn	LINE	1562	19.2	291	2.07	TRINITY_DN15544_c0_g1	BEL-11_SI-I	LTR	3298	5.3	412	2.08
							TRINITY_DN12912_c0_g1	Mariner-34_HSal	DNA	2067	14	317	2.06	TRINITY_DN16080_c0_g1	R1-2_SIn	LINE	2200	10	318	2.07
							TRINITY_DN10265_c0_g2	Penelope-1_SIn	LINE	2114	7.9	266	2	TRINITY_DN2493_c0_g2	R1-N1_SIn	LINE	1996	5.6	304	2.05
							TRINITY_DN10757_c0_g1	Mariner-8_SIn	DNA	2733	7.2	358	1.99	TRINITY_DN16364_c0_g1	Mariner-26_SIn	DNA	1556	17	293	2.01
							TRINITY_DN20927_c0_g1	Mariner-38_SIn	DNA	1406	16.9	292	1.99	TRINITY_DN18123_c0_g1	R1-N1_SIn	LINE	2282	11.9	368	2
							TRINITY_DN22313_c0_g1	Gypsy-10_SI-I	LTR/Gypsy	3171	2.2	360	1.97	TRINITY_DN3663_c0_g1	Mariner-8N1C_CFl	DNA	1247	13	298	1.98
							TRINITY_DN7770_c0_g1	Mariner-1_SIn	DNA	6392	5.3	775	1.96	TRINITY_DN1294_c0_g2	Mariner-34_HSal	DNA	3723	14.1	563	1.97
							TRINITY_DN18339_c0_g1	Mariner-24_SIn	DNA	3618	5.9	458	1.95	TRINITY_DN8980_c0_g2	Mariner-24N1_AEc	DNA	1447	13.8	209	1.97
							TRINITY_DN8436_c0_g1	Mariner-18_AEc	DNA	3454	9.5	476	1.91	TRINITY_DN14127_c0_g1	RTEX-1_PBa	LINE	3955	16.8	827	1.95
							TRINITY_DN7753_c0_g1	R1-2_SIn	LINE	2919	11.8	416	1.9	TRINITY_DN7186_c0_g2	Mariner-28_AEc	DNA	1530	18.7	327	1.91
							TRINITY_DN7585_c1_g1	Gypsy-5_SI-I	LTR/Gypsy	3046	16.2	510	1.89	TRINITY_DN19355_c0_g1	Copia-1_Cfl-I	LTR/Copia	2531	16.2	431	1.88
							TRINITY_DN11895_c0_g2	Loa-1_SIn	LINE	4059	8.6	534	1.86	TRINITY_DN16963_c0_g1	Gypsy-15_SI-I	LTR/Gypsy	2819	0	303	1.86
							TRINITY_DN22094_c0_g1	Gypsy-23_SI-I	LTR	2812	2.2	320	1.86	TRINITY_DN1599_c0_g1	Gypsy-30_SI-I	LTR	3756	6.9	545	1.82
							TRINITY_DN22109_c0_g1	Penelope-1_SIn	LINE	2062	14.1	320	1.82	TRINITY_DN7739_c0_g1	Gypsy-21_SI-I	LTR/Gypsy	1826	12.4	309	1.81
							TRINITY_DN8211_c0_g1	Mariner-7_AEc	DNA	3796	8.3	468	1.81	TRINITY_DN18991_c0_g1	BEL-12_SI-I	LTR	6632	2.2	762	1.77
							TRINITY_DN1457_c0_g1	Mariner-N6_SIn	DNA	1692	12.4	324	1.81	TRINITY_DN16385_c0_g1	Gypsy-29_SI-LTR	LTR	2073	13.1	341	1.77
							TRINITY_DN7353_c1_g1	Mariner-16_LHu	DNA	2952	7.4	378	1.79	TRINITY_DN14232_c4_g1	Mariner-38_SIn	DNA	2465	6.3	344	1.75
							TRINITY_DN21145_c0_g1	Mariner-7_ACe	DNA	2224	10.1	306	1.78	TRINITY_DN20436_c0_g2	Mariner-33_SIn	DNA	1478	14.4	262	1.73
							TRINITY_DN12313_c0_g2	Mariner-2_SIn	DNA	3086	8	386	1.76	TRINITY_DN15295_c0_g1	Mariner-1_BTe	DNA/TcMar-Mariner	1710	9.4	258	1.69
							TRINITY_DN9339_c1_g1	Polinton-1_PBa	DNA	2201	15.7	362	1.74	TRINITY_DN19928_c0_g1	Mariner-8_SIn	DNA	4517	7.1	577	1.67
							TRINITY_DN3769_c0_g1	Loa-1_SIn	LINE	5263	4.5	615	1.69	TRINITY_DN14127_c0_g2	RTEX-1_PBa	LINE	3904	16.7	828	1.67
							TRINITY_DN17029_c0_g1	Mariner-101_HSal	DNA	1795	11.3	267	1.65	TRINITY_DN16023_c0_g1	BEL-14_SI-I	LTR	3038	4.5	358	1.64
							TRINITY_DN21940_c0_g1	Mariner-1_ACe	DNA	2873	6.1	341	1.64	TRINITY_DN18082_c0_g1	Mariner-35_SIn	DNA	2693	14	416	1.61
							TRINITY_DN12105_c0_g2	Gypsy-22_LH-I	LTR	4196	18	698	1.63	TRINITY_DN9226_c0_g2	Mariner-N12_ACe	DNA	2740	13	449	1.6
							TRINITY_DN6816_c0_g1	Loa-1_SIn	LINE	4733	4	567	1.61	TRINITY_DN9167_c0_g1	Mariner-N8_SIn	DNA	1812	13.6	392	1.6
							TRINITY_DN15137_c2_g3	Gypsy-30_SI-LTR	LTR	4673	13.3	779	1.6	TRINITY_DN3245_c0_g1	Gypsy-29_SI-LTR	LTR	2027	18.4	446	1.56
							TRINITY_DN8868_c0_g1	Copia-22_SI-I	LTR/Copia	22642	0.5	2450	1.59	TRINITY_DN10684_c0_g3	Mariner-72_HSal	DNA	2064	14.8	390	1.52
							TRINITY_DN1496_c0_g1	hAT-1_SIn	DNA	4015	1.8	454	1.59	TRINITY_DN10851_c0_g1	Mariner-N12_SIn	DNA	3584	8.6	560	1.46
							TRINITY_DN14646_c1_g2	RTEX-1_PBa	LINE	3237	16.1	589	1.56	TRINITY_DN16057_c0_g1	Gypsy-28_SI-I	LTR	3493	1	384	1.4
							TRINITY_DN18310_c0_g1	Mariner-26_SIn	DNA	1943	13.9	348	1.56	TRINITY_DN5744_c0_g2	Mariner-75_HSal	DNA	2235	19.9	500	1.4
							TRINITY_DN20629_c0_g1	R1-2_SIn	LINE	2453	14.9	416	1.53	TRINITY_DN9499_c0_g2	Mariner-1_SIn	DNA	7956	3	891	1.32
							TRINITY_DN18371_c0_g1	Gypsy-5_SI-I	LTR/Gypsy	5177	7.3	669	1.5	TRINITY_DN9499_c0_g1	Mariner-1_SIn	DNA	7923	3.2	891	1.32
							TRINITY_DN7529_c0_g1	Gypsy-28_SI-I	LTR	2772	1.6	313	1.47	TRINITY_DN8923_c0_g1	Gypsy-5_SI-I	LTR/Gypsy	1556	19	288	1.31
							TRINITY_DN7447_c0_g2	Mariner-18_AEc	DNA	2979	8.1	380	1.46	TRINITY_DN20645_c0_g1	Penelope-1_SIn	LINE	1944	12.2	333	1.27
							TRINITY_DN15144_c3_g2	Mariner-N4_SIn	DNA	2443	7.8	305	1.39	TRINITY_DN18673_c0_g1	Mariner-23_SIn	DNA	2266	5.8	278	1.25
							TRINITY_DN19611_c0_g1	Mariner-N12_SIn	DNA	2966	10	444	1.37	TRINITY_DN2548_c0_g1	R1-2_SIn	LINE	2593	3.9	305	1.25
							TRINITY_DN13547_c1_g1	Mariner-21_SIn	DNA	1412	12	245	1.37	TRINITY_DN11516_c0_g2	Mariner-N7_SIn	DNA	2151	5.7	281	1.24
							TRINITY_DN11975_c0_g2	Loa-1_SIn	LINE	5711	3.1	665	1.37	TRINITY_DN15070_c0_g1	Mariner-71_HSal	DNA	1526	20	293	1.24
							TRINITY_DN15158_c0_g2	Polinton-1_PBa	DNA	1741	19.1	331	1.24	TRINITY_DN11975_c2_g1	Gypsy-29_SI-LTR	LTR	2704	12.2	415	1.23
							TRINITY_DN1649_c0_g2	Mariner-1_SIn	DNA	3041	4.5	355	1.16	TRINITY_DN17736_c0_g1	Mariner-18_AEc	DNA	2534	8.3	338	1.22
							TRINITY_DN11631_c0_g3	Copia-1_Cfl-I	LTR/Copia	6779	13.1	1158	1.1	TRINITY_DN13347_c2_g1	Gypsy-29_SI-LTR	LTR	2092	14.7	319	1.22
							TRINITY_DN21735_c0_g1	Mariner-N6_SIn	DNA	2510	4.6	358	1	TRINITY_DN9207_c0_g1	Mariner-N9_SIn	DNA	1736	14.6	295	1.21
							TRINITY_DN7770_c0_g2	Mariner-1_SIn	DNA	6332	5.4	774	0.98	TRINITY_DN9826_c0_g1	MuDR-2_SIn	DNA	978	19.2	276	1.19
							TRINITY_DN3769_c0_g2	Loa-1_SIn	LINE	5232	4.9	615	0.84	TRINITY_DN13363_c0_g2	Mariner-31_SIn	DNA	2830	2.2	320	1.17
							TRINITY_DN12313_c0_g1	Mariner-2_SIn	DNA	3130	8.6	395	0.81	TRINITY_DN12377_c3_g2	Mariner-33_SIn	DNA	2167	12	316	1.16
							TRINITY_DN11975_c2_g1	Loa-1_SIn	LINE	2265	3.4	321	0.81	TRINITY_DN1733_c0_g2	R1-1_SIn	LINE	649	16.9	215	1.15
							TRINITY_DN1403_c0_g1	RTEX-1_PBa	LINE	1267	19.6	379	0.77	TRINITY_DN11571_c0_g1	R1-N1_SIn	LINE	2501	5	342	1.14
							TRINITY_DN15260_c0_g2	Mariner-30_SIn	DNA	2068	16.6	343	0.74	TRINITY_DN7847_c0_g1	Mariner-24N1_AEc	DNA	1457	10.5	210	1.13
							TRINITY_DN14508_c0_g2	Mariner-N7_SIn	DNA	2008	13.1	313	0.71	TRINITY_DN13403_c1_g1	EnSpm-2_SIn	DNA	1707	2.9	208	1.09
							TRINITY_DN17101_c0_g1	P-1_SIn	DNA	3043	4.3	403	0.64	TRINITY_DN2493_c0_g1	R1-N1_SIn	LINE	1991	6.3	304	1.03
							TRINITY_DN12157_c0_g2	Sola2-1_SIn	DNA	7055	3.6	894	0.63	TRINITY_DN7827_c0_g1	Mariner-N2_SIn	DNA	1482	9.9	249	1.01
							TRINITY_DN1366_c0_g2	Gypsy-15_SI-I	LTR/Gypsy	2638	1.4	289	0.61	TRINITY_DN10684_c0_g2	Mariner-72_HSal	DNA	1586	12.8	245	0.97
							TRINITY_DN15194_c2_g1	Mariner-N9B_SIn	DNA	1641	17.4	357	0.47	TRINITY_DN18945_c0_g1	Penelope-2_SIn	LINE	3195	6.9	438	0.95
							TRINITY_DN6994_c0_g1	DNA3-2_PBa	DNA	3201	5	382	0.43	TRINITY_DN10233_c1_g2	Mariner-56_HSal	DNA	1692	17.9	303	0.88
							TRINITY_DN14903_c0_g12	Mariner-36_SIn	DNA	4936	4.6	629	0.3	TRINITY_DN2548_c0_g2	R1-2_SIn	LINE	3020	5	361	0.75
							TRINITY_DN14903_c0_g1	Mariner-36_SIn	DNA	4726	4.7	610	0.3	TRINITY_DN9198_c0_g1	MuDR-1_SIn	DNA	965	16.9	244	0.74
							TRINITY_DN11631_c0_g2	Copia-1_Cfl-I	LTR/Copia	6779	13.1	1158	0	TRINITY_DN9214_c0_g2	Mariner-9_AEc	DNA	3990	11.2	863	0.73
							TRINITY_DN810_c0_g1	Gypsy-32_SI-I	LTR	4822	3.4	553	0	TRINITY_DN12172_c0_g2	Gypsy-23_SI-I	LTR	2583	1.4	286	0.67
							TRINITY_DN9643_c1_g2	Mariner-23_SIn	DNA	4304	5.5	545	0	TRINITY_DN14701_c1_g2	Mariner-3_AEc	DNA	2175	9.2	283	0.62
							TRINITY_DN7863_c0_g2	Mariner-23_SIn	DNA	4044	5.6	481	0	TRINITY_DN9826_c0_g2	MuDR-2_SIn	DNA	961	18.9	275	0.6
							TRINITY_DN11991_c0_g2	Mariner-18_AEc	DNA	3119	9.5	441	0	TRINITY_DN14708_c3_g1	Mariner-9_AEc	DNA	2334	7.3	301	0.56
							TRINITY_DN6547_c0_g1	Penelope-2_SIn	LINE	2948	15.9	618	0	TRINITY_DN9226_c0_g1	Mariner-N12_ACe	DNA	2740	13	449	0.54
							TRINITY_DN9859_c0_g1	Copia-12_SI-LTR	LTR/Copia	2801	2.2	320	0	TRINITY_DN14502_c0_g2	Mariner-11_SIn	DNA	1428	15.3	312	0.54
							TRINITY_DN9519_c0_g1	RTE-3_SIn	LINE	2464	11.6	475	0	TRINITY_DN8412_c0_g2	Copia-18_SI-I	LTR/Copia	2570	6.9	333	0.5
							TRINITY_DN8318_c0_g1	Gypsy-32_SI-I	LTR	2452	14	350	0	TRINITY_DN14700_c8_g3	Mariner-N9B_SIn	DNA	2384	14.9	449	0.49
							TRINITY_DN15123_c2_g1	Mariner-18_AEc	DNA	1450	9.5	209	0	TRINITY_DN12005_c0_g2	RTEX-1_PBa	LINE	2056	20	553	0.47
							TRINITY_DN17352_c0_g1	Mariner-N5_AEc	DNA	1264	17.8	385	0	TRINITY_DN14535_c0_g1	Copia-18_BD-I	LTR/Copia	2056	13.7	315	0.09
							TRINITY_DN15245_c1_g3	DNA-8N1_PBa	DNA	1147	13.8	222	0	TRINITY_DN12037_c0_g1	BEL-11_SI-I	LTR	10543	18.8	1778	0
														TRINITY_DN14367_c7_g1	Penelope-5_SIn	LINE	7437	2.7	850	0
														TRINITY_DN10738_c0_g2	Mariner-25_SIn	DNA	5678	3.6	672	0
														TRINITY_DN9660_c0_g2	Mariner-23_SIn	DNA	4984	4.3	600	0
														TRINITY_DN11703_c0_g1	RTE-1_SIn	LINE	3760	4	494	0
														TRINITY_DN11816_c0_g1	Penelope-2_SIn	LINE	3740	11.9	610	0
														TRINITY_DN10624_c0_g2	BEL-12_SI-LTR	LTR	3274	4.7	385	0
														TRINITY_DN3341_c0_g1	Gypsy-30_SI-I	LTR	2947	5.8	395	0
														TRINITY_DN14252_c0_g1	Gypsy-32_SI-I	LTR	2670	3.2	311	0
														TRINITY_DN2962_c0_g1	DNA3-4_PBa	DNA	2533	7.8	365	0
														TRINITY_DN14232_c2_g1	Mariner-38_SIn	DNA	2507	9.1	386	0
														TRINITY_DN6299_c0_g1	Mariner-18_AEc	DNA	2457	10.7	349	0
														TRINITY_DN14728_c3_g2	DNA3-N1_SIn	DNA	1850	1.3	223	0
														TRINITY_DN10252_c0_g1	L2B-3_PBa	LINE	1843	17.3	328	0
														TRINITY_DN3663_c0_g2	Mariner-N18_HSal	DNA	883	16.1	261	0
