# Supplementary material for: Rapid Expansion of a Highly Germline-Expressed Mariner Element Acquired by Horizontal Transfer in the Fire Ant Genome
Source: Genome Biol Evol. 2018 Oct 9;10(12):3262–78. doi: 10.1093/gbe/evy220 (PMC6307670; doi:10.1093/gbe/evy220)
Supplement: Supplementary Data [file evy220_supp.zip › TableS4.xlsx]

## Sheet: Sheet1
Table S4. Summary of 32 non-redundant highly-expressed TE-containing transcripts in the fire ant germline.
Best TE hit	Transposase ORF detected	Transcript classfication	Annotation	Transcript ID
			PO/MO/MT	PO/MO/MT
Gypsy-13_SI-I	YES (ORF with length > 300 nucleotides & tblastx evalue < 1e-20)	Partial/Within exon	Mediator of RNA polymerase II	- / TRINITY_DN15081_c0_g4 / -
Mariner-12_SIn		TE only	IS630 family transposase	- / TRINITY_DN15227_c4_g1 / -
Mariner-14_HSal		TE only/chimera (transposon was antisense)	Transpososase / Vesicle-associated membrane protein-associated protein A / -	TRINITY_DN11911_c2_g2 / TRINITY_DN15068_c0_g 1/ -
Mariner-2_DF		TE only	Transpososase	TRINITY_DN10924_c0_g1 / TRINITY_DN15178_c3_g1 / TRINITY_DN14281_c1_g1
Mariner-30_SIn		TE only	Transpososase	- / TRINITY_DN15260_c6_g2 / -
Mariner-35_SIn		Chimera (transposon was antisense)	DNA-(apurinic or apyrimidinic site) lyase	TRINITY_DN10969_c0_g1 / - / TRINITY_DN14702_c2_g1
Mariner-36_SIn		TE only	Transpososase	- / TRINITY_DN14903_c0_g9 / -
Mariner-37_SIn		TE only	Transpososase	- / TRINITY_DN15288_c0_g3 / -
Mariner-4_AEc		TE only	Transpososase	- / TRINITY_DN15284_c0_g1; TRINITY_DN15284_c0_g2 / -
Mariner-50_HSal		TE only	Transpososase	- / - / TRINITY_DN14217_c0_g1
Mariner-9_SIn		TE only	- / Transpososase / X	- / TRINITY_DN14925_c4_g4 / TRINITY_DN14742_c5_g14
P-1_PBa		Partial	TBC1, P transposase, partial	- / - / TRINITY_DN14605_c7_g1; TRINITY_DN14605_c10_g3
Copia-18_BD-I	No	Partial TE with nearby gene	rRNA	- / - / TRINITY_DN14535_c0_g1
Copia-58_BG-I		Partial TE within gene	FACT complex	TRINITY_DN5337_c0_g1 / TRINITY_DN12081_c0_g1 / TRINITY_DN12109_c0_g1
DNA4_PBa		Partial TE with nearby gene	- / Endoplasmic reticulum-Golgi intermediate compartment protein 3 / peroxiredoxin	- / TRINITY_DN14907_c2_g1; RINITY_DN14907_c2_g2 / TRINITY_DN11255_c1_g1
DNA3-N1_SIn		*	X	- / - / TRINITY_DN14728_c3_g1
hAT-4_PBa		Partial (REP-6_LMi)	X	- / TRINITY_DN17358_c0_g1 / -
Kolobok-N1_SIn		Non-autonomous (full length) with nearby gene	Croquemort-like / Croquemort-like / ATP-binding cassette	TRINITY_DN12821_c6_g2 / TRINITY_DN14478_c2_g1 / TRINITY_DN14734_c1_g5
Mariner-1_HSal		Partial TE	X	- / TRINITY_DN11929_c0_g1 / -
Mariner-1_PBa		Partial TE with nearby gene	Protein deglycase DJ-1-like	TRINITY_DN4794_c0_g1 / - / -
Mariner-11_CFl		Partial TE with nearby gene	Chymotrypsin-2-like	-/TRINITY_DN12720_c1_g1/-
Mariner-13_PBa		Partial TE with nearby gene	Dehydrodolichyl diphosphate syntase	-/TRINITY_DN15004_c3_g1/-
Mariner-35_HSal		Partial TE with nearby gene	Dolichyl-diphosphooligosaccharide-protein glycosyltransferase subunit 2	- / TRINITY_DN21290_c0_g1; TRINITY_DN15402_c0_g1 / TRINITY_DN15402_c0_g2
Mariner-38C_SIn		*	X	- / TRINITY_DN15183_c2_g3 / -
Mariner-N5_PBa		*	Cytochrome P450	- / - / TRINITY_DN14457_c3_g1
Mariner-N9_SIn		Non-autonomous (full length)	X	TRINITY_DN13415_c2_g2 / TRINITY_DN15194_c6_g2 / -
Merlin-N1_AEc		Partial TE with nearby gene	Iduronate 2-sulfatase	- / TRINITY_DN14995_c4_g1 / -
Merlin-N1_SIn		Partial TE within gene	DNA/RNA binding protein	- / TRINITY_DN15119_c1_g1 / -
MuDR-1_SIn		Partial TE	X	- / TRINITY_DN14900_c9_g4 / -
MuDR-2_SIn		Partial TE with nearby gene	Fatty acid synthase	- / TRINITY_DN15283_c1_g3 / -
REP-3_PBa		Partial TE with nearby gene	RhoA	-/ TRINITY_DN13688_c1_g1; TRINITY_DN15046_c1_g1 / -
TART_DV		Partial TE with nearby gene	Protein argonaute-2	TRINITY_DN9231_c0_g1 / - / -
-: not a highly-expressed transcript in this dataset
X: no hit
*False positive: the TE cannot be annnotated when using Censor on Repbase.
