# Supplementary material for: Rapid Expansion of a Highly Germline-Expressed Mariner Element Acquired by Horizontal Transfer in the Fire Ant Genome
Source: Genome Biol Evol. 2018 Oct 9;10(12):3262–78. doi: 10.1093/gbe/evy220 (PMC6307670; doi:10.1093/gbe/evy220)
Supplement: Supplementary Data [file evy220_supp.zip › TableS5TOP20_0901_jw.xlsx]

## Sheet: Sheet1
Table S5. Top 20 expressed TEs in the three fire ant germlines using Repbase v20.09 as the reference.
Sample	Monogyne Ovary (MO)						Polygyne Ovary (PO)						Monogyne Testis (MT)
Rank	TE	Class	Superfamily	TE length (bp)	TPM against RepBase v20.09	Reference species	TE	Class	Superfamily	TE length (bp)	TPM against RepBase v20.09	Reference species	TE	Class	Superfamily	length	TPM against RepBase v20.09	Reference species
1	Mariner-2_DF	DNA transposon	IS630-Tc1-Mariner	1322	223722	Drosophila ficusphila	Mariner-2_DF	DNA transposon	IS630-Tc1-Mariner	1322	247273	Drosophila ficusphila	Mariner-2_DF	DNA transposon	IS630-Tc1-Mariner	1322	212625	Drosophila ficusphila
2	Mariner-37_SIn	DNA transposon	IS630-Tc1-Mariner	958	53360.6	Solenopsis invicta	DNA9-N1_SIn	DNA transposon	DNA	143	83507.6	Solenopsis invicta	DNA9-N1_SIn	DNA transposon	DNA	143	163531	Solenopsis invicta
3	DNA9-N1_SIn	DNA transposon	DNA	143	51429.7	Solenopsis invicta	Mariner-14_HSal	DNA transposon	IS630-Tc1-Mariner	1271	41846.9	Harpegnathos saltator	Mariner-37_SIn	DNA transposon	IS630-Tc1-Mariner	958	47333.8	Solenopsis invicta
4	Mariner-30_SIn	DNA transposon	IS630-Tc1-Mariner	600	40574.1	Solenopsis invicta	Mariner-37_SIn	DNA transposon	IS630-Tc1-Mariner	958	41030.3	Solenopsis invicta	Mariner-30_SIn	DNA transposon	IS630-Tc1-Mariner	600	40048.8	Solenopsis invicta
5	Mariner-12_SIn	DNA transposon	IS630-Tc1-Mariner	1284	37871.2	Solenopsis invicta	Kolobok-N1_SIn	DNA transposon	Kolobok	570	39842.9	Solenopsis invicta	Mariner-12_SIn	DNA transposon	IS630-Tc1-Mariner	1284	37696.7	Solenopsis invicta
6	Kolobok-N1_SIn	DNA transposon	Kolobok	570	32745	Solenopsis invicta	Mariner-12_SIn	DNA transposon	IS630-Tc1-Mariner	1284	36892.3	Solenopsis invicta	Mariner-14_HSal	DNA transposon	IS630-Tc1-Mariner	1271	30724.8	Harpegnathos saltator
7	Mariner-N5_SIn	DNA transposon	IS630-Tc1-Mariner	906	31464.7	Solenopsis invicta	Mariner-30_SIn	DNA transposon	IS630-Tc1-Mariner	600	36143.2	Solenopsis invicta	Mariner-32_SIn	DNA transposon	IS630-Tc1-Mariner	966	26585.8	Solenopsis invicta
8	Mariner-32_SIn	DNA transposon	IS630-Tc1-Mariner	966	30700.4	Solenopsis invicta	Mariner-4_SIn	DNA transposon	IS630-Tc1-Mariner	1296	35239.5	Solenopsis invicta	Kolobok-N1_SIn	DNA transposon	Kolobok	570	24947.3	Solenopsis invicta
9	Mariner-4_SIn	DNA transposon	IS630-Tc1-Mariner	1296	28579.5	Solenopsis invicta	Mariner-N5_SIn	DNA transposon	IS630-Tc1-Mariner	906	29798.4	Solenopsis invicta	Mariner-N5_SIn	DNA transposon	IS630-Tc1-Mariner	906	24913	Solenopsis invicta
10	Mariner-4_AEc	DNA transposon	IS630-Tc1-Mariner	1291	26978.4	Acromyrmex echinatior	Mariner-4_AEc	DNA transposon	IS630-Tc1-Mariner	1291	24443.1	Acromyrmex echinatior	Mariner-4_AEc	DNA transposon	IS630-Tc1-Mariner	1291	24156	Acromyrmex echinatior
11	Mariner-14_HSal	DNA transposon	IS630-Tc1-Mariner	1271	25707.6	Harpegnathos saltator	Mariner-32_SIn	DNA transposon	IS630-Tc1-Mariner	966	21894.2	Solenopsis invicta	RTE-3_SIn	Retrotransposon	RTE	4649	21595.7	Solenopsis invicta
12	RTE-3_SIn	Retrotransposon	RTE	4649	25671	Solenopsis invicta	Mariner-5_SIn	DNA transposon	IS630-Tc1-Mariner	1313	20935.4	Solenopsis invicta	Mariner-4_SIn	DNA transposon	IS630-Tc1-Mariner	1296	18696.4	Solenopsis invicta
13	Mariner-N9B_SIn	DNA transposon	IS630-Tc1-Mariner	1018	25225.3	Solenopsis invicta	Mariner-N9B_SIn	DNA transposon	IS630-Tc1-Mariner	1018	19750.9	Solenopsis invicta	Mariner-12_LHu	DNA transposon	IS630-Tc1-Mariner	1287	17408.5	Linepithema humile
14	Mariner-12_LHu	DNA transposon	IS630-Tc1-Mariner	1287	15849.8	Linepithema humile	Mariner-12_LHu	DNA transposon	IS630-Tc1-Mariner	1287	14972.6	Linepithema humile	Mariner-5_SIn	DNA transposon	IS630-Tc1-Mariner	1313	17319.7	Solenopsis invicta
15	Mariner-5_SIn	DNA transposon	IS630-Tc1-Mariner	1313	15263.4	Solenopsis invicta	Mariner-N9_SIn	DNA transposon	IS630-Tc1-Mariner	893	14555.9	Solenopsis invicta	Mariner-N9B_SIn	DNA transposon	IS630-Tc1-Mariner	1018	16476.6	Solenopsis invicta
16	Gypsy-22_SI	Retrotransposon	LTR/Gypsy	133	14314.8	Solenopsis invicta	Mariner-2_SIn	DNA transposon	IS630-Tc1-Mariner	1288	13447.5	Solenopsis invicta	Mariner-N4_SIn	DNA transposon	IS630-Tc1-Mariner	713	10157.5	Solenopsis invicta
17	Mariner-N9_SIn	DNA transposon	IS630-Tc1-Mariner	893	13682	Solenopsis invicta	Mariner-1N1_SIn	DNA transposon	IS630-Tc1-Mariner	866	10535.5	Solenopsis invicta	Mariner-2_SIn	DNA transposon	IS630-Tc1-Mariner	1288	9603.35	Solenopsis invicta
18	Mariner-N1_SIn	DNA transposon	IS630-Tc1-Mariner	907	13587.5	Solenopsis invicta	RTE-3_SIn	Retrotransposon	RTE	4649	8574.62	Solenopsis invicta	Mariner-N1_SIn	DNA transposon	IS630-Tc1-Mariner	907	9557.64	Solenopsis invicta
19	Mariner-2_SIn	DNA transposon	IS630-Tc1-Mariner	1288	11985.1	Solenopsis invicta	Mariner-3_AEc	DNA transposon	IS630-Tc1-Mariner	1292	8404.82	Acromyrmex echinatior	DINOLT1-L1	Retrotransposon	L1	5378	7183.69	Dictyostelium discoideum
20	DINOLT1-L1	Retrotransposon	L1	5378	9278.27	Dictyostelium discoideum	Mariner-N1_SIn	DNA transposon	IS630-Tc1-Mariner	907	8199.42	Solenopsis invicta	Mariner-N9_SIn	DNA transposon	IS630-Tc1-Mariner	893	7143.93	Solenopsis invicta
Bold indicates TEs detected in all three samples
Names are <TE family name><number><species abbreviation>. Numbers starting with an 'N' indicate non-autonomous TEs.
One candidate TE (Mariner-30_AEc) corresponds to Mariner-2_DF from A. echinatior, so was removed from the table.
