# Supplementary material for: Rapid Expansion of a Highly Germline-Expressed Mariner Element Acquired by Horizontal Transfer in the Fire Ant Genome
Source: Genome Biol Evol. 2018 Oct 9;10(12):3262–78. doi: 10.1093/gbe/evy220 (PMC6307670; doi:10.1093/gbe/evy220)
Supplement: Supplementary Data [file evy220_supp.zip › TableS8.xlsx]

## Sheet: Sheet1
Table S8. List of 1951 BUSCO genes found in all five insects examined in this study.
BUSCO gene	Drosophila ficusphila	Drosophila grimshawi	Megachile rotundata	Acromyrmex echinatior	Solenopsis invicta
BUSCOaEOG7TJFXJ	XM_017202729.1_29	XM_001994305.1_29	XM_003705182.2_26	XM_011069506.1_16	XM_011171591.1_15
BUSCOaEOG706C5H	XM_017197371.1_4	XM_001990573.1_4	XM_003700464.2_7	XM_011058404.1_12	XM_011176764.1_5
BUSCOaEOG7W4CT0	XM_017205473.1_6	XM_001987902.1_4	XM_003707005.2_9	XM_011057966.1_11	XM_011158240.1_8
BUSCOaEOG7PW84M	XM_017197747.1_2	XM_001985245.1_6	XM_012287579.1_6	XM_011051361.1_5	XM_011174888.1_5
BUSCOaEOG7C076B	XM_017200577.1_24	XM_001991401.1_22	XM_012287628.1_13	XM_011065014.1_19	XM_011159755.1_18
BUSCOaEOG7HR0P7	XM_017191857.1_11	XM_001988832.1_13	XM_012283733.1_11	XM_011052569.1_10	XM_011167978.1_11
BUSCOaEOG7N9B8C	XM_017203596.1_12	XM_001984623.1_17	XM_012282833.1_18	XM_011054992.1_15	XM_011160414.1_13
BUSCOaEOG7M116Z	XM_017199750.1_3	XM_001991320.1_3	XM_003703391.2_2	XM_011057477.1_4	XM_011166939.1_4
BUSCOaEOG7HXR6G	XM_017196793.1_3	XM_001991918.1_4	XM_003699740.2_3	XM_011051997.1_3	XM_011165699.1_4
BUSCOaEOG799F5R	XM_017188002.1_2	XM_001984000.1_2	XM_003702811.2_7	XM_011063185.1_6	XM_011162937.1_3
BUSCOaEOG7NWJRW	XM_017198235.1_9	XM_001987179.1_6	XM_003704814.2_1	XM_011063035.1_4	XM_011162045.1_3
BUSCOaEOG7CW2C4	XM_017199349.1_2	XM_001991619.1_4	XM_003706674.2_7	XM_011064483.1_8	XM_011160819.1_9
BUSCOaEOG79M1VC	XM_017204445.1_5	XM_001984750.1_7	XM_012292256.1_12	XM_011070168.1_11	XM_011173550.1_7
BUSCOaEOG7W4CSG	XM_017190965.1_3	XM_001994283.1_4	XM_003701393.2_4	XM_011067029.1_4	XM_011167052.1_4
BUSCOaEOG7TNB5M	XM_017185240.1_15	XM_001985830.1_21	XM_003707433.2_25	XM_011062438.1_23	XM_011162018.1_24
BUSCOaEOG7QP70R	XM_017191523.1_11	XM_001990548.1_13	XM_012287372.1_14	XM_011055325.1_16	XM_011159089.1_18
BUSCOaEOG718XT6	XM_017186353.1_2	XM_001996095.1_3	XM_012279428.1_7	XM_011054021.1_5	XM_011159783.1_4
BUSCOaEOG73G327	XM_017193336.1_4	XM_001995802.1_5	XM_003705975.2_7	XM_011052567.1_6	XM_011167831.1_6
BUSCOaEOG796JZ6	XM_017197187.1_5	XM_001990605.1_4	XM_012293155.1_5	XM_011061239.1_7	XM_011171156.1_7
BUSCOaEOG7RVNVW	XM_017198836.1_15	XM_001986075.1_17	XM_003707957.2_11	XM_011058990.1_19	XM_011170509.1_10
BUSCOaEOG728N74	XM_017185481.1_4	XM_001993929.1_4	XM_003701662.2_1	XM_011055260.1_3	XM_011164535.1_1
BUSCOaEOG78MBGZ	XM_017184718.1_6	XM_001985686.1_7	XM_003706035.2_8	XM_011060136.1_12	XM_011165774.1_7
BUSCOaEOG7GFPJX	XM_017200821.1_12	XM_001992669.1_13	XM_012290595.1_13	XM_011054313.1_17	XM_011157915.1_18
BUSCOaEOG7DRWH9	XM_017204612.1_10	XM_001985308.1_10	XM_003707769.2_14	XM_011066078.1_14	XM_011158390.1_10
BUSCOaEOG7CCQ6B	XM_017188809.1_5	XM_001994003.1_6	XM_003701996.2_6	XM_011068541.1_7	XM_011163124.1_8
BUSCOaEOG7FC3Z9	XM_017206449.1_8	XM_001987338.1_8	XM_012284263.1_15	XM_011060080.1_9	XM_011162654.1_8
BUSCOaEOG75N790	XM_017197099.1_9	XM_001990593.1_12	XM_003701086.2_15	XM_011070122.1_9	XM_011173713.1_10
BUSCOaEOG7VN1JS	XM_017194805.1_26	XM_001987099.1_47	XM_012284561.1_29	XM_011063592.1_36	XM_011165361.1_38
BUSCOaEOG7WMR0P	XM_017206843.1_6	XM_001991027.1_7	XM_012296032.1_14	XM_011067317.1_10	XM_011158091.1_9
BUSCOaEOG725RZF	XM_017187018.1_4	XM_001983863.1_4	XM_003702003.2_3	XM_011059289.1_3	XM_011168204.1_2
BUSCOaEOG7N3KTW	XM_017196366.1_4	XM_001992307.1_3	XM_003699345.2_7	XM_011065572.1_7	XM_011158062.1_5
BUSCOaEOG7PGS61	XM_017187107.1_3	XM_001983938.1_4	XM_003706800.2_3	XM_011065215.1_8	XM_011169926.1_6
BUSCOaEOG7MDH3Z	XM_017197983.1_18	XM_001985352.1_20	XM_003699439.2_18	XM_011057857.1_16	XM_011175400.1_15
BUSCOaEOG7429FT	XM_017198435.1_26	XM_001987613.1_18	XM_012284252.1_29	XM_011059977.1_30	XM_011162640.1_21
BUSCOaEOG754W3N	XM_017206853.1_7	XM_001996929.1_11	XM_003703691.2_8	XM_011068734.1_10	XM_011167281.1_9
BUSCOaEOG7C33GD	XM_017188970.1_3	XM_001987405.1_4	XM_012292900.1_9	XM_011065313.1_6	XM_011157905.1_4
BUSCOaEOG72ZQW4	XM_017196781.1_2	XM_001991690.1_5	XM_003701608.2_9	XM_011063367.1_9	XM_011177240.1_5
BUSCOaEOG7GNF2N	XM_017200837.1_4	XM_001995431.1_6	XM_012293691.1_5	XM_011065388.1_7	XM_011158230.1_7
BUSCOaEOG732M2Q	XM_017189397.1_13	XM_001989218.1_13	XM_012293297.1_9	XM_011061526.1_13	XM_011169903.1_8
BUSCOaEOG76TP69	XM_017186370.1_4	XM_001996102.1_5	XM_012290267.1_8	XM_011052423.1_7	XM_011161177.1_6
BUSCOaEOG7XQ9KN	XM_017197862.1_8	XM_001984964.1_10	XM_012281705.1_9	XM_011059989.1_12	XM_011168582.1_15
BUSCOaEOG78DM0G	XM_017205168.1_23	XM_001988016.1_19	XM_012281187.1_20	XM_011052886.1_20	XM_011160377.1_18
BUSCOaEOG7H1X07	XM_017196378.1_10	XM_001991330.1_16	XM_012292588.1_28	XM_011055090.1_26	XM_011162703.1_21
BUSCOaEOG7Q04BV	XM_017195709.1_8	XM_001987772.1_8	XM_003705027.2_11	XM_011055384.1_14	XM_011165353.1_13
BUSCOaEOG7D8J99	XM_017192123.1_8	XM_001989146.1_17	XM_003701245.2_22	XM_011069161.1_18	XM_011166549.1_11
BUSCOaEOG70D3MG	XM_017194239.1_19	XM_001995134.1_18	XM_003701565.2_21	XM_011069230.1_16	XM_011164047.1_22
BUSCOaEOG72CHFR	XM_017202871.1_1	XM_001993631.1_4	XM_003701368.2_6	XM_011070432.1_4	XM_011171828.1_4
BUSCOaEOG75TZSR	XM_017196718.1_4	XM_001992591.1_6	XM_012290700.1_11	XM_011061313.1_8	XM_011168620.1_6
BUSCOaEOG74FSG2	XM_017187103.1_1	XM_001983557.1_5	XM_003703783.2_6	XM_011062152.1_9	XM_011173078.1_7
BUSCOaEOG7V1T4H	XM_017189851.1_5	XM_001987387.1_16	XR_001096460.1_18	XM_011067934.1_15	XM_011159179.1_17
BUSCOaEOG7RZJ4D	XM_017199333.1_11	XM_001990401.1_24	XM_012282391.1_26	XR_847102.1_19	XM_011169502.1_17
BUSCOaEOG74BX7N	XM_017191591.1_5	XM_001995998.1_5	XM_012285246.1_15	XM_011058227.1_11	XM_011157110.1_8
BUSCOaEOG7G7Z2R	XM_017205859.1_13	XM_001986294.1_21	XM_012290537.1_24	XM_011067153.1_27	XM_011175048.1_21
BUSCOaEOG7XHK49	XM_017185569.1_11	XM_001994196.1_8	XM_012294417.1_16	XM_011060253.1_8	XM_011177193.1_13
BUSCOaEOG7FRKW9	XM_017186661.1_30	XM_001991696.1_15	XM_012295750.1_20	XM_011066102.1_22	XM_011169367.1_20
BUSCOaEOG7WXBPX	XM_017196689.1_9	XM_001992566.1_13	XM_012291399.1_8	XM_011056258.1_9	XM_011170469.1_9
BUSCOaEOG7GV5HP	XM_017199979.1_7	XM_001994347.1_10	XM_003705690.2_19	XM_011053572.1_6	XM_011170831.1_6
BUSCOaEOG7BSGR5	XM_017194003.1_3	XM_001986199.1_5	XM_012295090.1_5	XM_011071018.1_2	XM_011167543.1_1
BUSCOaEOG79PX30	XM_017200524.1_11	XM_001991990.1_22	XM_012291049.1_28	XM_011053798.1_27	XM_011169722.1_27
BUSCOaEOG74Z4PS	XM_017197630.1_4	XM_001984474.1_5	XM_012292339.1_7	XM_011064067.1_9	XM_011161299.1_7
BUSCOaEOG75JC1V	XM_017192359.1_12	XM_001992748.1_16	XM_003702434.2_24	XM_011065633.1_17	XM_011177542.1_12
BUSCOaEOG7W1HKQ	XM_017197476.1_1	XM_001988479.1_3	XM_012288973.1_2	XM_011068029.1_3	XM_011172666.1_1
BUSCOaEOG7BWC1F	XM_017199537.1_3	XM_001991427.1_2	XM_003702452.2_1	XM_011051880.1_2	XM_011174200.1_1
BUSCOaEOG7BD0RS	XM_017201426.1_11	XM_001990506.1_17	XM_012292979.1_13	XM_011066460.1_8	XM_011174339.1_9
BUSCOaEOG7P65FG	XM_017185387.1_4	XM_001987282.1_5	XM_012295463.1_5	XM_011054471.1_3	XM_011162218.1_5
BUSCOaEOG7S58M0	XM_017198453.1_9	XM_001986427.1_8	XM_012284398.1_12	XM_011070560.1_6	XM_011176427.1_10
BUSCOaEOG7KDSR2	XM_017184572.1_3	XM_001990005.1_9	XM_012280551.1_4	XM_011069937.1_6	XM_011177516.1_6
BUSCOaEOG7FZBCJ	XM_017198684.1_6	XM_001986559.1_8	XM_003707888.2_13	XM_011067401.1_10	XM_011170733.1_8
BUSCOaEOG7X16WT	XR_001771594.1_33	XM_001996459.1_30	XM_003706371.2_21	XM_011062886.1_22	XM_011159164.1_21
BUSCOaEOG7FVG40	XM_017185156.1_28	XM_001987834.1_37	XM_012284825.1_27	XM_011063692.1_43	XM_011174125.1_36
BUSCOaEOG7KMJ80	XM_017183713.1_2	XM_001986008.1_3	XR_001097549.1_3	XM_011068758.1_2	XM_011175696.1_4
BUSCOaEOG7QVZJK	XM_017204597.1_7	XM_001984744.1_4	XM_012280517.1_3	XM_011052352.1_4	XM_011169642.1_3
BUSCOaEOG71CT14	XM_017203284.1_11	XM_001990117.1_5	XM_012298136.1_7	XM_011067045.1_11	XM_011176026.1_7
BUSCOaEOG70SKK9	XM_017203506.1_12	XM_001983944.1_13	XM_012294360.1_10	XM_011068948.1_23	XM_011172725.1_9
BUSCOaEOG7ZDD8G	XM_017187154.1_8	XM_001983562.1_8	XM_003706751.2_12	XM_011070277.1_8	XM_011168704.1_7
BUSCOaEOG7HBHRH	XM_017188786.1_5	XM_001994657.1_7	XM_003700317.2_8	XM_011070859.1_4	XM_011160145.1_4
BUSCOaEOG703GWS	XM_017204151.1_13	XM_001984046.1_12	XM_003701964.2_18	XM_011051756.1_15	XM_011166781.1_14
BUSCOaEOG74JNNV	XM_017197800.1_11	XM_001984081.1_16	XM_003699880.2_7	XM_011053785.1_11	XM_011169717.1_7
BUSCOaEOG71W581	XM_017198005.1_2	XM_001985331.1_4	XM_012285251.1_6	XM_011058247.1_3	XM_011174841.1_5
BUSCOaEOG7B3D2C	XM_017205828.1_13	XM_001986257.1_15	XM_012292961.1_7	XM_011068530.1_12	XM_011165646.1_12
BUSCOaEOG7S84WM	XM_017186634.1_4	XM_001995421.1_7	XM_003703954.2_11	XM_011061212.1_6	XM_011158715.1_8
BUSCOaEOG7M9MX3	XM_017205336.1_6	XM_001994298.1_6	XM_012284297.1_5	XM_011067613.1_6	XM_011176881.1_8
BUSCOaEOG72P44H	XM_017201236.1_7	XM_001993115.1_6	XM_003706988.2_9	XM_011065382.1_8	XM_011158236.1_13
BUSCOaEOG72GCND	XM_017205761.1_4	XM_001991781.1_13	XM_003703230.2_11	XM_011066565.1_7	XM_011177385.1_11
BUSCOaEOG7X434T	XM_017192114.1_16	XM_001993181.1_19	XM_012292808.1_23	XM_011055184.1_23	XM_011176525.1_21
BUSCOaEOG7XDPW2	XM_017200678.1_4	XM_001992467.1_9	XM_012284301.1_11	XM_011053485.1_10	XM_011161117.1_7
BUSCOaEOG725S05	XM_017200936.1_3	XM_001988795.1_3	XM_003705765.2_16	XM_011060125.1_8	XR_850906.1_8
BUSCOaEOG700MNS	XM_017200123.1_7	XM_001990876.1_15	XM_012284830.1_19	XM_011054110.1_22	XM_011171162.1_19
BUSCOaEOG7Q5VT2	XM_017193999.1_10	XM_001987164.1_13	XM_012293961.1_15	XM_011062071.1_16	XM_011172989.1_9
BUSCOaEOG76TP52	XM_017196642.1_14	XM_001992193.1_17	XM_012279420.1_21	XM_011067718.1_20	XM_011159381.1_24
BUSCOaEOG7TFKQ2	XM_017206665.1_14	XM_001990478.1_17	XM_012286183.1_16	XM_011070384.1_30	XM_011176811.1_20
BUSCOaEOG7W1HJP	XM_017192092.1_5	XM_001988998.1_6	XM_012288108.1_11	XM_011060670.1_4	XM_011170334.1_9
BUSCOaEOG7481Z6	XM_017199747.1_5	XM_001991061.1_10	XM_012293292.1_11	XM_011051232.1_12	XM_011162773.1_14
BUSCOaEOG75N799	XM_017187624.1_14	XM_001984634.1_6	XM_012288708.1_7	XM_011062433.1_7	XM_011162013.1_8
BUSCOaEOG74JNQ5	XM_017186231.1_3	XM_001996092.1_6	XM_012294931.1_5	XM_011050796.1_7	XM_011167826.1_3
BUSCOaEOG75FGT7	XM_017189040.1_3	XM_001995308.1_7	XM_003701013.2_10	XM_011052806.1_11	XM_011172262.1_11
BUSCOaEOG7WMQZ4	XM_017185663.1_20	XM_001994811.1_24	XM_012293886.1_28	XM_011066206.1_28	XM_011162039.1_30
BUSCOaEOG7MQ3V0	XM_017187904.1_21	XM_001985033.1_17	XM_003699779.2_14	XM_011063221.1_19	XM_011163688.1_20
BUSCOaEOG7D2SVR	XM_017184254.1_4	XM_001994594.1_6	XM_012296943.1_8	XM_011058118.1_10	XM_011165003.1_5
BUSCOaEOG7C8TZH	XM_017199575.1_4	XM_001991579.1_3	XM_012298533.1_6	XM_011070605.1_7	XM_011159098.1_5
BUSCOaEOG7TV2PJ	XM_017201308.1_6	XM_001996500.1_7	XM_012294196.1_6	XM_011056548.1_9	XM_011169079.1_8
BUSCOaEOG7SVC8M	XM_017188550.1_7	XM_001988732.1_7	XM_012292986.1_14	XM_011062691.1_14	XM_011163364.1_8
BUSCOaEOG7Z9J1R	XM_017203582.1_11	XM_001984581.1_5	XM_003701533.2_11	XM_011054726.1_15	XM_011173761.1_4
BUSCOaEOG7FNQNK	XM_017189880.1_5	XM_001987017.1_10	XM_012296199.1_6	XM_011058853.1_11	XM_011173491.1_5
BUSCOaEOG713692	XM_017194248.1_21	XM_001987601.1_23	XM_012288181.1_23	XM_011066256.1_24	XM_011169433.1_29
BUSCOaEOG7XQ9KG	XM_017200583.1_25	XM_001991510.1_20	XM_012282709.1_13	XM_011058094.1_27	XM_011160251.1_17
BUSCOaEOG7GNF1M	XM_017202406.1_10	XM_001983131.1_16	XM_003704589.2_12	XM_011062104.1_14	XM_011173050.1_15
BUSCOaEOG7VF93N	XM_017202130.1_8	XM_001993980.1_10	XM_003705882.2_8	XM_011064018.1_6	XM_011174654.1_12
BUSCOaEOG7JF3B8	XM_017197268.1_17	XM_001993765.1_17	XM_012295903.1_8	XM_011070935.1_27	XM_011174226.1_21
BUSCOaEOG77B1D1	XM_017206177.1_3	XM_001993040.1_5	XM_003699790.2_21	XM_011061119.1_3	XM_011163628.1_2
BUSCOaEOG7MDH4J	XM_017189193.1_10	XM_001986636.1_10	XM_003706464.2_13	XM_011050986.1_13	XM_011172511.1_9
BUSCOaEOG7JMTT9	XM_017200740.1_14	XM_001992401.1_20	XM_012282486.1_27	XM_011063792.1_24	XM_011174080.1_25
BUSCOaEOG72CHDC	XM_017200205.1_8	XM_001995408.1_12	XM_012297322.1_10	XM_011061724.1_16	XM_011170170.1_12
BUSCOaEOG76XJCZ	XM_017188646.1_14	XM_001989760.1_15	XM_003706042.2_14	XM_011055678.1_14	XM_011168963.1_14
BUSCOaEOG7N3KSC	XM_017187580.1_13	XM_001983317.1_15	XM_012290197.1_26	XM_011067226.1_28	XM_011174623.1_9
BUSCOaEOG7CZXMK	XM_017188244.1_4	XM_001989031.1_9	XM_003700262.2_9	XM_011052692.1_9	XM_011159186.1_8
BUSCOaEOG7HFCZQ	XM_017190824.1_12	XM_001989047.1_13	XM_012283022.1_12	XM_011070473.1_9	XM_011160590.1_10
BUSCOaEOG7748W7	XM_017202754.1_10	XM_001990031.1_8	XM_003703151.2_13	XM_011057780.1_12	XM_011169334.1_9
BUSCOaEOG73G31H	XM_017202463.1_5	XM_001983506.1_13	XM_003706715.2_8	XM_011051234.1_12	XM_011162769.1_8
BUSCOaEOG70WFTK	XM_017186498.1_7	XM_001997076.1_10	XM_012280967.1_6	XM_011069086.1_9	XM_011172415.1_12
BUSCOaEOG7ZH8H8	XM_017196739.1_9	XM_001991504.1_15	XM_003700453.2_11	XM_011068526.1_11	XM_011157333.1_9
BUSCOaEOG71KJH6	XM_017193226.1_11	XM_001983271.1_13	XM_012295516.1_10	XM_011055756.1_12	XM_011177997.1_15
BUSCOaEOG71CT17	XM_017191476.1_5	XM_001989950.1_12	XM_012290085.1_10	XM_011062979.1_7	XM_011172210.1_7
BUSCOaEOG7Z6NT2	XM_017185399.1_7	XM_001986202.1_6	XM_003701473.2_6	XM_011054865.1_5	XM_011162743.1_7
BUSCOaEOG7Q8R20	XM_017190681.1_12	XM_001988371.1_19	XM_003708376.2_20	XM_011068146.1_14	XM_011167647.1_18
BUSCOaEOG77QHB6	XM_017185899.1_3	XM_001993468.1_5	XM_003705094.2_6	XM_011057375.1_8	XM_011165695.1_8
BUSCOaEOG7XQ9KW	XM_017199528.1_6	XM_001995579.1_10	XM_003700894.2_9	XM_011066608.1_13	XM_011164428.1_12
BUSCOaEOG78WZ64	XM_017204521.1_10	XM_001984627.1_9	XR_001095569.1_11	XM_011051944.1_9	XM_011165130.1_9
BUSCOaEOG7J4GNH	XM_017185808.1_4	XM_001993465.1_6	XM_003705726.2_4	XM_011060381.1_7	XM_011168541.1_5
BUSCOaEOG767FS3	XM_017203365.1_3	XM_001983815.1_5	XM_012283183.1_6	XM_011064839.1_4	XM_011170126.1_8
BUSCOaEOG7J4GNP	XM_017205866.1_8	XM_001986300.1_7	XM_003703175.2_9	XM_011057729.1_11	XM_011161927.1_11
BUSCOaEOG76XJD4	XM_017197223.1_9	XM_001995975.1_8	XM_012295106.1_36	XM_011059909.1_11	XM_011163749.1_12
BUSCOaEOG70PQBC	XM_017191833.1_11	XM_001988263.1_16	XM_012286152.1_18	XM_011056846.1_19	XM_011171722.1_15
BUSCOaEOG7NH2R6	XM_017200689.1_5	XM_001992376.1_31	XM_012282121.1_33	XM_011054717.1_34	XR_851236.1_23
BUSCOaEOG7K460V	XM_017201035.1_13	XM_001993341.1_19	XM_003700594.2_13	XM_011062696.1_16	XM_011157281.1_10
BUSCOaEOG76XJF0	XM_017189242.1_4	XM_001987192.1_5	XM_012291761.1_13	XM_011064313.1_7	XM_011177702.1_7
BUSCOaEOG710B2D	XM_017190240.1_11	XM_001992656.1_8	XM_012289428.1_14	XM_011068648.1_10	XM_011177579.1_10
BUSCOaEOG7ZH8JM	XM_017197459.1_6	XM_001989193.1_6	XR_001096454.1_8	XM_011067887.1_7	XM_011169175.1_5
BUSCOaEOG7P65F5	XM_017190776.1_11	XM_001988561.1_16	XM_012283036.1_14	XM_011054651.1_16	XM_011173841.1_19
BUSCOaEOG78T2ZW	XM_017183521.1_12	XM_001993679.1_14	XM_012281338.1_22	XM_011057591.1_19	XM_011160632.1_21
BUSCOaEOG7D8JBJ	XM_017203487.1_9	XM_001983799.1_10	XM_012293309.1_10	XM_011070563.1_7	XM_011159132.1_10
BUSCOaEOG7XX22D	XM_017202136.1_17	XM_001994730.1_18	XM_012289200.1_18	XM_011056558.1_14	XM_011169069.1_18
BUSCOaEOG7S58KJ	XM_017204944.1_36	XM_001993177.1_30	XM_003706000.2_32	XM_011066139.1_31	XM_011166127.1_33
BUSCOaEOG7Q5VTF	XM_017191669.1_10	XM_001993885.1_7	XM_012297995.1_14	XM_011061045.1_8	XM_011175338.1_9
BUSCOaEOG71GP7Q	XM_017203317.1_11	XM_001984430.1_14	XM_012284042.1_15	XM_011065491.1_13	XM_011168875.1_15
BUSCOaEOG7Z9J2M	XM_017184198.1_4	XM_001990307.1_7	XM_003704141.2_4	XM_011068588.1_3	XM_011163168.1_1
BUSCOaEOG7X4351	XM_017192452.1_11	XM_001988268.1_12	XM_012286809.1_16	XM_011061909.1_19	XM_011167682.1_16
BUSCOaEOG7FZBCF	XM_017186490.1_6	XM_001990866.1_10	XM_003703479.2_9	XM_011066029.1_8	XM_011161520.1_9
BUSCOaEOG71W56H	XM_017189386.1_10	XM_001989355.1_17	XR_001097299.1_6	XM_011069817.1_7	XM_011174307.1_9
BUSCOaEOG7HR0Q4	XM_017192481.1_13	XM_001992744.1_11	XM_003701930.2_12	XM_011062726.1_15	XM_011164046.1_14
BUSCOaEOG72K7XJ	XM_017184692.1_9	XM_001990209.1_11	XM_003703217.2_11	XM_011058283.1_6	XM_011177363.1_7
BUSCOaEOG7F87QP	XM_017195674.1_3	XM_001990798.1_3	XM_003700322.2_6	XM_011060349.1_5	XM_011162353.1_5
BUSCOaEOG7SNMSF	XM_017192462.1_6	XM_001988298.1_10	XM_012292179.1_12	XM_011056141.1_10	XM_011170658.1_12
BUSCOaEOG77B1C0	XM_017190645.1_7	XM_001988548.1_9	XM_012292041.1_12	XM_011066321.1_11	XM_011165308.1_12
BUSCOaEOG7TBQFW	XM_017204287.1_12	XM_001984993.1_9	XR_001095611.1_13	XM_011065951.1_12	XM_011173851.1_12
BUSCOaEOG7RRSMX	XM_017189056.1_7	XM_001995292.1_6	XM_012296482.1_10	XM_011063863.1_9	XM_011166077.1_6
BUSCOaEOG7WTGG1	XM_017197907.1_7	XM_001983905.1_9	XR_001097064.1_8	XM_011068407.1_15	XM_011171391.1_13
BUSCOaEOG7CCQ4W	XM_017190401.1_5	XM_001992265.1_10	XM_012288417.1_9	XM_011065423.1_15	XM_011166826.1_12
BUSCOaEOG7X9TN1	XM_017206018.1_11	XM_001985882.1_12	XR_001097451.1_13	XM_011061924.1_18	XM_011158948.1_11
BUSCOaEOG70PQBF	XM_017186583.1_16	XM_001995496.1_11	XM_003701695.2_13	XM_011052131.1_16	XM_011168559.1_14
BUSCOaEOG7P0F0Q	XM_017199014.1_3	XM_001992335.1_3	XM_003703291.2_4	XM_011054574.1_3	XM_011177458.1_2
BUSCOaEOG7G26MN	XM_017204450.1_7	XM_001984691.1_10	XM_003699140.2_10	XM_011068344.1_12	XM_011171278.1_12
BUSCOaEOG73C6TF	XM_017203621.1_3	XM_001984057.1_4	XR_001095820.1_8	XM_011053986.1_6	XM_011172008.1_5
BUSCOaEOG71KJGX	XM_017203832.1_12	XM_001988035.1_24	XM_012287313.1_9	XM_011061883.1_11	XM_011169397.1_11
BUSCOaEOG72K7XR	XM_017202697.1_3	XM_001989717.1_3	XM_012293013.1_5	XM_011062679.1_8	XM_011172079.1_5
BUSCOaEOG7RVNVS	XM_017187755.1_21	XM_001983874.1_31	XM_012285582.1_22	XM_011052493.1_20	XM_011167897.1_17
BUSCOaEOG7H4S79	XM_017198406.1_13	XM_001995050.1_15	XM_003700984.2_22	XM_011060950.1_19	XM_011178094.1_16
BUSCOaEOG75TZS7	XM_017192233.1_2	XM_001994085.1_4	XM_012282815.1_6	XM_011057577.1_6	XM_011160637.1_3
BUSCOaEOG7ND6J3	XM_017191522.1_9	XM_001994836.1_12	XM_012285511.1_3	XM_011057645.1_5	XM_011160816.1_5
BUSCOaEOG7RC9QD	XM_017190510.1_7	XM_001992519.1_8	XM_012287659.1_10	XM_011051506.1_15	XM_011172488.1_13
BUSCOaEOG7HTVXB	XM_017202866.1_5	XM_001993634.1_6	XM_012280415.1_9	XM_011052643.1_7	XM_011175531.1_7
BUSCOaEOG7C8TXZ	XM_017186141.1_11	XM_001989612.1_14	XM_012287821.1_7	XM_011051317.1_8	XM_011159443.1_9
BUSCOaEOG7MDH45	XM_017202137.1_7	XM_001994729.1_9	XM_003699485.2_16	XR_846747.1_9	XM_011165440.1_10
BUSCOaEOG72CHF1	XM_017198378.1_4	XM_001987420.1_7	XM_003708467.2_10	XM_011053792.1_9	XM_011165275.1_7
BUSCOaEOG7WTGFZ	XM_017193584.1_6	XM_001993243.1_7	XM_003706378.2_10	XM_011070972.1_5	XM_011173168.1_4
BUSCOaEOG790TF4	XM_017202817.1_6	XM_001989991.1_6	XM_003703470.2_8	XM_011067826.1_9	XM_011177909.1_8
BUSCOaEOG72VVMD	XM_017201012.1_9	XM_001988894.1_15	XM_003707291.2_20	XM_011053563.1_8	XM_011161121.1_13
BUSCOaEOG7BSGRB	XM_017185829.1_6	XM_001988143.1_11	XM_012290307.1_8	XM_011054620.1_7	XM_011168089.1_5
BUSCOaEOG7PKNCH	XM_017186487.1_12	XM_001991007.1_14	XM_012279196.1_21	XM_011051334.1_11	XM_011173153.1_11
BUSCOaEOG7G52X4	XM_017203071.1_1	XM_001990450.1_2	XM_003703976.2_1	XM_011064648.1_4	XM_011172281.1_4
BUSCOaEOG7JTK9Z	XM_017203245.1_3	XM_001989813.1_3	XM_012288849.1_4	XM_011054588.1_3	XM_011168074.1_3
BUSCOaEOG7V4PD4	XM_017206527.1_5	XM_001985728.1_8	XM_003706136.2_18	XM_011053741.1_12	XM_011167396.1_8
BUSCOaEOG7RNXDD	XM_017202141.1_5	XM_001989486.1_10	XM_012296871.1_6	XM_011061255.1_10	XM_011171166.1_11
BUSCOaEOG72GCNM	XM_017187772.1_5	XM_001985029.1_6	XR_001095884.1_6	XM_011064136.1_8	XM_011165416.1_9
BUSCOaEOG7HJ875	XM_017187573.1_3	XM_001983444.1_6	XM_003708506.2_10	XM_011060995.1_8	XM_011169499.1_6
BUSCOaEOG79WNK0	XM_017202108.1_6	XM_001994675.1_13	XM_012298843.1_18	XM_011070918.1_20	XM_011175618.1_16
BUSCOaEOG75BMM3	XM_017196166.1_5	XM_001986413.1_11	XM_003705863.2_8	XM_011050824.1_8	XM_011162309.1_7
BUSCOaEOG7GJJT6	XM_017185029.1_8	XM_001991956.1_9	XM_003708626.2_8	XM_011064396.1_9	XM_011177631.1_10
BUSCOaEOG7TNB6G	XM_017188358.1_4	XM_001988986.1_3	XM_003705764.2_8	XM_011060688.1_6	XM_011159602.1_4
BUSCOaEOG71S8ZJ	XM_017206350.1_18	XM_001986578.1_25	XM_012292569.1_22	XM_011055096.1_17	XM_011164116.1_15
BUSCOaEOG75XV0V	XM_017194011.1_6	XM_001986971.1_9	XM_003699495.2_11	XM_011064146.1_13	XM_011165411.1_17
BUSCOaEOG7X16ZV	XM_017194298.1_2	XM_001983828.1_3	XM_003703081.2_2	XM_011061461.1_4	XM_011166072.1_2
BUSCOaEOG7HFD0R	XM_017205536.1_5	XM_001987245.1_2	XM_012298079.1_5	XM_011052477.1_5	XM_011167912.1_5
BUSCOaEOG7BKR85	XM_017192907.1_8	XM_001988065.1_12	XM_003704239.2_9	XM_011067999.1_14	XM_011164554.1_9
BUSCOaEOG725RXC	XM_017194241.1_11	XM_001987204.1_16	XM_003701129.2_13	XM_011068636.1_13	XM_011177588.1_11
BUSCOaEOG7SZ7HR	XM_017193037.1_6	XM_001984417.1_6	XM_003703894.2_8	XM_011060898.1_9	XM_011175045.1_7
BUSCOaEOG722WPH	XR_001771669.1_8	XM_001992007.1_18	XM_012291846.1_10	XM_011064812.1_9	XM_011161676.1_11
BUSCOaEOG7QZTRJ	XM_017183793.1_6	XM_001995109.1_8	XM_012283459.1_11	XM_011064439.1_6	XM_011164747.1_3
BUSCOaEOG7XDPX5	XM_017194168.1_16	XM_001986895.1_10	XM_012293992.1_12	XM_011068362.1_15	XM_011171264.1_8
BUSCOaEOG7T5016	XM_017193030.1_4	XM_001985361.1_5	XM_003708027.2_7	XM_011056335.1_7	XM_011170432.1_7
BUSCOaEOG7WXBRN	XM_017183868.1_4	XM_001996129.1_5	XM_012294134.1_7	XM_011057092.1_4	XM_011175075.1_3
BUSCOaEOG7D2SVM	XM_017202326.1_1	XM_001983577.1_7	XM_003708065.2_2	XM_011058767.1_4	XM_011164178.1_8
BUSCOaEOG7R2PZX	XM_017186188.1_7	XM_001993754.1_8	XM_003707757.2_8	XM_011066114.1_14	XM_011169346.1_12
BUSCOaEOG7W4CSP	XM_017194616.1_2	XM_001988873.1_6	XM_012289726.1_8	XM_011060214.1_6	XM_011159422.1_5
BUSCOaEOG7SVC81	XM_017186896.1_25	XM_001985180.1_29	XR_001095842.1_40	XM_011061590.1_32	XM_011158192.1_29
BUSCOaEOG7Q30KW	XM_017183913.1_4	XM_001993740.1_6	XM_003700591.2_9	XM_011054641.1_8	XM_011168111.1_5
BUSCOaEOG7VF93X	XM_017206717.1_6	XM_001989448.1_10	XM_003704005.2_6	XM_011053021.1_18	XM_011177114.1_9
BUSCOaEOG7KHP0C	XM_017188563.1_5	XM_001988350.1_7	XM_012286158.1_8	XM_011062445.1_5	XM_011162025.1_6
BUSCOaEOG7G52WD	XM_017193490.1_5	XM_001987971.1_4	XM_003706046.2_5	XM_011053608.1_3	XM_011175170.1_5
BUSCOaEOG7KDSRF	XM_017187439.1_5	XM_001992898.1_7	XM_012284840.1_9	XM_011069854.1_10	XM_011173914.1_8
BUSCOaEOG718XS8	XM_017186515.1_11	XM_001991341.1_11	XM_012279344.1_19	XM_011050875.1_12	XM_011161259.1_14
BUSCOaEOG7FVG4B	XM_017193714.1_15	XM_001985530.1_8	XM_012279746.1_13	XM_011069559.1_14	XM_011160328.1_14
BUSCOaEOG77MN2Q	XM_017198373.1_9	XM_001986317.1_8	XM_003704449.2_10	XM_011063333.1_8	XM_011174555.1_13
BUSCOaEOG7R5K7N	XM_017184096.1_14	XM_001984647.1_13	XM_003708415.2_9	XM_011055522.1_10	XM_011170074.1_8
BUSCOaEOG7XHK44	XM_017202340.1_5	XM_001983251.1_6	XM_003704826.2_6	XM_011061139.1_3	XM_011176812.1_4
BUSCOaEOG7VXN8P	XM_017205119.1_12	XM_001992790.1_19	XM_003704977.2_13	XM_011058353.1_17	XM_011168378.1_13
BUSCOaEOG7KDSS6	XM_017188373.1_4	XM_001987868.1_4	XM_012280434.1_7	XM_011070120.1_4	XM_011173726.1_3
BUSCOaEOG74BX66	XM_017206454.1_9	XM_001985761.1_15	XM_012286338.1_13	XM_011064176.1_14	XM_011167454.1_11
BUSCOaEOG7ZWRFT	XM_017206106.1_9	XM_001991561.1_13	XM_012291113.1_10	XM_011062296.1_6	XM_011170210.1_13
BUSCOaEOG70SKKC	XM_017187599.1_9	XM_001983731.1_10	XM_012293367.1_43	XM_011065854.1_16	XM_011162470.1_12
BUSCOaEOG7PGS6C	XM_017189252.1_2	XM_001986193.1_3	XM_003703506.2_3	XM_011051832.1_5	XM_011176806.1_5
BUSCOaEOG7C33FQ	XM_017204727.1_5	XM_001985313.1_7	XM_003705066.2_11	XM_011068812.1_9	XM_011166060.1_9
BUSCOaEOG7TXXXD	XM_017201727.1_6	XM_001990372.1_7	XM_003705909.2_10	XM_011059747.1_14	XM_011158420.1_9
BUSCOaEOG7TBQGH	XM_017185115.1_12	XM_001986307.1_12	XM_012297533.1_4	XM_011063587.1_15	XM_011170797.1_19
BUSCOaEOG7RVNW6	XM_017196400.1_7	XM_001992302.1_12	XM_003705860.2_14	XM_011061934.1_16	XM_011167707.1_11
BUSCOaEOG70WFWB	XM_017188770.1_2	XM_001994018.1_2	XM_003705549.2_3	XM_011063860.1_1	XM_011168642.1_1
BUSCOaEOG7FC3Z3	XM_017190074.1_3	XM_001991242.1_5	XM_003700092.2_18	XM_011055150.1_7	XM_011163605.1_8
BUSCOaEOG75R3J2	XM_017205241.1_16	XM_001994109.1_14	XM_012280691.1_13	XM_011056310.1_19	XM_011170437.1_18
BUSCOaEOG7V1T50	XM_017189901.1_3	XM_001986998.1_8	XM_003704191.2_7	XM_011051362.1_6	XM_011169996.1_6
BUSCOaEOG7SZ7H6	XM_017201654.1_10	XM_001989869.1_13	XM_003703650.2_15	XM_011070364.1_20	XM_011161387.1_19
BUSCOaEOG7BGW1R	XM_017187780.1_2	XM_001985415.1_2	XM_003700413.2_4	XM_011063063.1_3	XM_011165514.1_2
BUSCOaEOG7MT03B	XM_017188154.1_6	XM_001984535.1_7	XM_003705493.2_11	XM_011051618.1_11	XM_011176991.1_5
BUSCOaEOG7KT8PK	XM_017202182.1_8	XM_001990323.1_5	XM_003701334.2_13	XM_011059935.1_7	XM_011163768.1_10
BUSCOaEOG70WFW3	XM_017193720.1_4	XM_001985105.1_3	XM_012286572.1_5	XM_011053531.1_4	XM_011161069.1_1
BUSCOaEOG7NH2SK	XM_017204057.1_4	XM_001985115.1_5	XM_003704463.2_9	XM_011065927.1_8	XM_011164075.1_9
BUSCOaEOG7P396B	XM_017187066.1_6	XM_001984323.1_6	XM_003700567.2_17	XM_011069609.1_7	XM_011158032.1_6
BUSCOaEOG7BPMGB	XM_017194120.1_7	XM_001987207.1_22	XM_012282319.1_17	XM_011068493.1_12	XM_011169403.1_11
BUSCOaEOG7ZWRG9	XM_017204591.1_8	XM_001985389.1_9	XM_012297814.1_11	XM_011069629.1_14	XM_011158015.1_7
BUSCOaEOG72CHFV	XM_017185700.1_9	XM_001993694.1_12	XM_003702564.2_16	XM_011051887.1_13	XM_011163414.1_16
BUSCOaEOG7FC3Z5	XM_017205431.1_10	XM_001988652.1_7	XM_003706076.2_10	XM_011051632.1_9	XM_011157695.1_6
BUSCOaEOG7M1156	XM_017206610.1_24	XM_001990360.1_18	XM_012285518.1_24	XM_011057855.1_20	XM_011160259.1_18
BUSCOaEOG7R5K6P	XM_017203797.1_12	XM_001988669.1_13	XM_012280355.1_18	XM_011056046.1_15	XM_011160643.1_17
BUSCOaEOG76TP5Q	XM_017195346.1_9	XM_001991799.1_9	XM_012283961.1_9	XM_011065283.1_10	XM_011162907.1_9
BUSCOaEOG71S8ZF	XM_017188974.1_19	XM_001995315.1_21	XM_012287839.1_19	XM_011065373.1_23	XM_011164675.1_20
BUSCOaEOG75FGTK	XM_017191896.1_6	XM_001988404.1_6	XM_003700390.2_8	XM_011056926.1_8	XM_011165090.1_11
BUSCOaEOG7MWV9X	XM_017196003.1_12	XM_001988471.1_15	XM_012288914.1_11	XM_011066027.1_9	XM_011173537.1_8
BUSCOaEOG7MM7M3	XM_017188771.1_7	XM_001994918.1_8	XM_003701730.2_13	XM_011067417.1_12	XM_011162991.1_14
BUSCOaEOG7ZSW6V	XM_017198312.1_8	XM_001986508.1_12	XM_003706474.2_11	XM_011060150.1_10	XM_011177311.1_9
BUSCOaEOG7G52V3	XM_017199952.1_8	XM_001990947.1_11	XM_003703434.2_44	XM_011070385.1_12	XM_011176823.1_11
BUSCOaEOG74Z4MH	XM_017192845.1_14	XM_001991448.1_12	XM_003699275.2_17	XM_011056484.1_18	XM_011169104.1_17
BUSCOaEOG7H4S7G	XM_017205559.1_11	XM_001989275.1_11	XM_012288740.1_12	XM_011062805.1_15	XM_011168130.1_18
BUSCOaEOG7MQ3VH	XM_017191580.1_9	XM_001990485.1_10	XM_012285375.1_13	XR_846432.1_15	XM_011159417.1_9
BUSCOaEOG7G52V2	XM_017185591.1_11	XM_001994692.1_13	XM_003701837.2_17	XM_011069048.1_12	XM_011171442.1_12
BUSCOaEOG7WXBPJ	XM_017202167.1_7	XM_001990330.1_7	XM_003699307.2_7	XM_011056942.1_9	XM_011165078.1_11
BUSCOaEOG7ZSW6R	XM_017197101.1_5	XM_001996233.1_15	XM_003706047.2_18	XM_011057127.1_13	XM_011175329.1_12
BUSCOaEOG7T23RD	XM_017185529.1_9	XM_001989518.1_9	XM_003703378.2_11	XM_011066932.1_16	XM_011174483.1_12
BUSCOaEOG7XHK56	XM_017198646.1_4	XM_001995115.1_2	XM_003706188.2_2	XM_011053140.1_6	XM_011166205.1_3
BUSCOaEOG7KQDHK	XM_017202985.1_2	XM_001983165.1_4	XM_003708295.2_6	XM_011070816.1_7	XM_011162909.1_3
BUSCOaEOG7KX4ZZ	XM_017186169.1_3	XM_001993709.1_3	XM_003703714.2_10	XM_011058548.1_6	XR_851188.1_5
BUSCOaEOG75JC2C	XM_017198479.1_10	XM_001987134.1_11	XM_012295867.1_7	XM_011057394.1_8	XM_011167157.1_7
BUSCOaEOG7P91PS	XM_017204418.1_5	XM_001984020.1_5	XM_003699987.2_18	XM_011065832.1_8	XM_011162630.1_10
BUSCOaEOG722WP6	XM_017197605.1_22	XM_001985036.1_23	XM_003707531.2_20	XM_011062764.1_17	XM_011174540.1_11
BUSCOaEOG7P91P3	XM_017197773.1_5	XM_001983903.1_7	XM_003703098.2_7	XM_011061439.1_8	XM_011166290.1_4
BUSCOaEOG76MXPS	XM_017197251.1_9	XM_001994663.1_8	XM_012296014.1_9	XM_011054642.1_16	XM_011168066.1_12
BUSCOaEOG7D2STK	XM_017187274.1_8	XM_001992885.1_12	XR_001097159.1_25	XM_011052787.1_22	XM_011174246.1_24
BUSCOaEOG7TFKQD	XM_017203784.1_7	XM_001992958.1_8	XM_003706032.2_15	XM_011055790.1_14	XM_011177379.1_12
BUSCOaEOG7DP18V	XM_017195085.1_7	XM_001995497.1_9	XM_003702511.2_6	XM_011069826.1_7	XM_011158006.1_6
BUSCOaEOG789QRH	XM_017186048.1_9	XM_001985574.1_10	XM_012290939.1_6	XM_011057218.1_26	XM_011157136.1_19
BUSCOaEOG7TJFXN	XM_017195370.1_14	XM_001992438.1_17	XM_012282689.1_9	XM_011058191.1_10	XM_011160285.1_6
BUSCOaEOG7VBDVJ	XM_017185815.1_4	XM_001993235.1_9	XM_003701931.2_10	XM_011066042.1_11	XM_011173186.1_10
BUSCOaEOG7J7BVK	XM_017205680.1_9	XM_001988739.1_12	XM_003708114.2_3	XM_011060704.1_13	XM_011161624.1_5
BUSCOaEOG7X436J	XM_017203562.1_4	XM_001985466.1_3	XM_012295554.1_3	XM_011062641.1_3	XM_011166520.1_2
BUSCOaEOG7P65G2	XM_017194722.1_3	XM_001987084.1_4	XM_003708057.2_7	XM_011058987.1_5	XM_011162617.1_5
BUSCOaEOG7GBTC7	XM_017188136.1_4	XM_001983419.1_5	XM_012294777.1_9	XM_011052756.1_4	XM_011161557.1_6
BUSCOaEOG7N6G1S	XM_017202844.1_11	XM_001995977.1_10	XM_003704848.2_15	XM_011053486.1_11	XM_011161116.1_12
BUSCOaEOG7S2DCS	XM_017204371.1_4	XM_001983487.1_4	XM_012288270.1_4	XM_011061693.1_7	XM_011159360.1_6
BUSCOaEOG7NH2RJ	XM_017197344.1_18	XM_001990788.1_15	XM_003702627.2_9	XM_011052564.1_11	XM_011167834.1_8
BUSCOaEOG7XX23R	XM_017195758.1_11	XM_001987522.1_11	XM_003704226.2_16	XM_011051713.1_15	XM_011175243.1_13
BUSCOaEOG7RZJ58	XM_017195357.1_9	XM_001995626.1_7	XM_003702574.2_8	XM_011050949.1_7	XM_011177827.1_11
BUSCOaEOG7P0F00	XM_017190771.1_5	XM_001988534.1_3	XM_012280630.1_6	XM_011067893.1_12	XM_011160010.1_7
BUSCOaEOG7DRWH8	XM_017203610.1_5	XM_001985467.1_8	XM_003700375.2_9	XM_011056978.1_10	XM_011165782.1_8
BUSCOaEOG79SSB2	XM_017185391.1_6	XM_001996731.1_12	XR_001095224.1_10	XM_011063548.1_11	XM_011168125.1_10
BUSCOaEOG7429H4	XM_017190279.1_1	XM_001992059.1_4	XM_012299137.1_3	XM_011058438.1_5	XM_011172355.1_8
BUSCOaEOG722WPK	XM_017202477.1_26	XM_001983121.1_23	XM_012297564.1_19	XM_011056619.1_19	XM_011169024.1_18
BUSCOaEOG72S0D3	XM_017186534.1_3	XM_001991339.1_7	XM_012290064.1_5	XM_011053410.1_8	XM_011161183.1_6
BUSCOaEOG790TFH	XM_017195968.1_3	XM_001985677.1_3	XM_003699839.2_6	XM_011067150.1_10	XM_011168602.1_12
BUSCOaEOG7J1MDN	XM_017189869.1_4	XM_001986993.1_6	XM_012288706.1_13	XM_011062429.1_8	XM_011162012.1_8
BUSCOaEOG7CGKDQ	XM_017192554.1_4	XM_001991360.1_5	XM_003706601.2_7	XM_011057956.1_7	XM_011177407.1_5
BUSCOaEOG7F87Q2	XM_017192433.1_7	XM_001993528.1_8	XM_012293423.1_17	XM_011057974.1_10	XM_011158245.1_9
BUSCOaEOG71PDQQ	XM_017192468.1_8	XM_001996275.1_11	XM_012292265.1_25	XM_011068769.1_22	XM_011164223.1_15
BUSCOaEOG73ZF71	XM_017204937.1_14	XM_001988828.1_19	XM_003702208.2_10	XM_011070475.1_14	XM_011160598.1_14
BUSCOaEOG7DP19S	XM_017197436.1_5	XM_001989188.1_5	XM_003706354.2_6	XM_011059502.1_7	XM_011167394.1_8
BUSCOaEOG7VF947	XM_017200597.1_3	XM_001992716.1_3	XM_003702316.2_7	XM_011070052.1_6	XM_011177715.1_3
BUSCOaEOG7BPMHW	XM_017204523.1_5	XM_001984626.1_6	XM_003699262.2_8	XM_011056131.1_7	XM_011170655.1_4
BUSCOaEOG7162HW	XM_017187978.1_7	XM_001983376.1_16	XM_003701345.2_34	XM_011057647.1_13	XM_011160978.1_17
BUSCOaEOG7J7BX3	XM_017203300.1_3	XM_001993882.1_4	XM_003701227.2_6	XM_011065880.1_3	XM_011158536.1_6
BUSCOaEOG75R3KC	XM_017186736.1_1	XM_001984912.1_4	XM_003700287.2_6	XM_011070082.1_3	XM_011174087.1_2
BUSCOaEOG7QCM96	XM_017189102.1_13	XM_001987760.1_10	XM_012283178.1_14	XM_011055623.1_12	XM_011170041.1_12
BUSCOaEOG7MDH4C	XM_017201846.1_13	XM_001993121.1_13	XM_012295063.1_8	XM_011064105.1_6	XM_011161328.1_10
BUSCOaEOG7PCWWV	XM_017206143.1_12	XM_001992082.1_13	XM_012290006.1_6	XM_011059793.1_17	XM_011174704.1_12
BUSCOaEOG7SZ7J9	XM_017188119.1_6	XM_001984536.1_4	XM_012281743.1_9	XM_011067410.1_5	XM_011162673.1_4
BUSCOaEOG7WQM6W	XM_017185705.1_13	XM_001993794.1_15	XM_003702156.2_14	XM_011065162.1_9	XM_011172387.1_9
BUSCOaEOG767FQG	XM_017194612.1_10	XM_001996446.1_13	XM_012297427.1_12	XM_011057154.1_17	XM_011175315.1_17
BUSCOaEOG73C6T5	XM_017191423.1_4	XM_001989959.1_7	XM_012288986.1_10	XM_011056948.1_9	XR_850875.1_12
BUSCOaEOG7748XG	XM_017183431.1_5	XM_001995645.1_5	XM_003708119.2_2	XM_011060722.1_4	XM_011161656.1_4
BUSCOaEOG7S84WB	XM_017194013.1_3	XM_001995135.1_3	XM_003706926.2_7	XM_011070722.1_5	XM_011168703.1_4
BUSCOaEOG7455Q5	XM_017186641.1_6	XM_001990935.1_12	XM_012290708.1_12	XM_011059473.1_14	XM_011157945.1_10
BUSCOaEOG7HR0PP	XM_017190165.1_9	XM_001986612.1_11	XM_003703595.2_19	XM_011054616.1_17	XM_011168091.1_14
BUSCOaEOG7RNXFZ	XM_017194513.1_2	XM_001987211.1_4	XM_012290306.1_8	XM_011066700.1_5	XM_011164361.1_3
BUSCOaEOG7V1T6C	XM_017188956.1_2	XM_001986938.1_2	XM_003704895.2_6	XM_011070047.1_3	XM_011173637.1_3
BUSCOaEOG75XV1S	XM_017204457.1_5	XM_001985390.1_6	XM_003703483.2_9	XM_011066591.1_11	XM_011164118.1_10
BUSCOaEOG75BMKT	XM_017203912.1_6	XM_001983448.1_5	XM_003704479.2_7	XM_011069020.1_10	XM_011161446.1_8
BUSCOaEOG71W56S	XM_017206504.1_9	XM_001985943.1_15	XM_003703206.2_6	XM_011057041.1_7	XM_011165949.1_6
BUSCOaEOG7SRH1M	XM_017188651.1_4	XM_001989765.1_10	XM_003705048.2_11	XM_011056979.1_10	XM_011165785.1_6
BUSCOaEOG78142N	XM_017206679.1_9	XM_001994552.1_7	XM_003699513.2_7	XM_011060418.1_11	XM_011167007.1_9
BUSCOaEOG7DP188	XM_017188333.1_12	XM_001987872.1_11	XM_003701924.2_16	XM_011067133.1_11	XM_011174500.1_12
BUSCOaEOG7WMQZN	XR_001771969.1_7	XM_001988034.1_8	XM_012296898.1_7	XM_011058088.1_12	XM_011161601.1_12
BUSCOaEOG7Q04C4	XM_017203933.1_5	XM_001984837.1_4	XM_003701711.2_12	XM_011060392.1_9	XM_011168551.1_9
BUSCOaEOG7SJRJ9	XM_017192407.1_25	XM_001989163.1_22	XM_003699425.2_22	XM_011062588.1_26	XM_011178013.1_21
BUSCOaEOG7RRSMW	XM_017205601.1_9	XM_001988438.1_13	XM_012295091.1_20	XM_011059906.1_12	XM_011163744.1_12
BUSCOaEOG7V4PD3	XM_017189626.1_1	XM_001986722.1_6	XM_003699897.2_7	XM_011065824.1_6	XM_011157181.1_6
BUSCOaEOG7X6ZF1	XM_017193183.1_5	XM_001983785.1_3	XM_003702569.2_3	XM_011056582.1_3	XM_011169047.1_2
BUSCOaEOG7MHCCN	XM_017196262.1_5	XM_001987800.1_4	XM_012297148.1_3	XM_011070818.1_8	XM_011162910.1_8
BUSCOaEOG76J2F7	XR_001771797.1_19	XM_001995426.1_25	XM_012296664.1_17	XM_011062404.1_21	XM_011164021.1_20
BUSCOaEOG7DCDJW	XM_017184367.1_11	XM_001994581.1_15	XM_012283398.1_22	XM_011070099.1_25	XM_011173921.1_20
BUSCOaEOG7BWC04	XR_001771547.1_5	XM_001993093.1_6	XM_003701261.2_4	XM_011060533.1_5	XM_011162829.1_5
BUSCOaEOG7JB74X	XM_017200216.1_4	XM_001992728.1_3	XM_012283400.1_8	XM_011055307.1_5	XM_011164400.1_7
BUSCOaEOG7B0HTF	XM_017205639.1_4	XM_001988842.1_6	XM_012297332.1_6	XM_011052364.1_8	XM_011174585.1_5
BUSCOaEOG7Z3SJ9	XM_017199024.1_16	XM_001990913.1_23	XR_001097053.1_18	XM_011065186.1_23	XM_011169955.1_21
BUSCOaEOG7X9TNV	XM_017187024.1_2	XM_001983926.1_5	XM_012287880.1_9	XM_011063153.1_8	XM_011162068.1_10
BUSCOaEOG7QGGJG	XM_017199791.1_9	XM_001995461.1_6	XR_001097387.1_18	XM_011061609.1_11	XM_011176280.1_10
BUSCOaEOG7GJJV6	XM_017203859.1_3	XM_001983664.1_6	XM_012290849.1_4	XM_011070653.1_3	XM_011159866.1_3
BUSCOaEOG7MWVC9	XM_017195623.1_4	XM_001986972.1_5	XM_003699493.2_4	XM_011064071.1_10	XM_011165418.1_10
BUSCOaEOG71GP8V	XM_017192081.1_4	XM_001993272.1_4	XM_003699395.2_4	XM_011060897.1_7	XM_011171628.1_4
BUSCOaEOG72S0DN	XM_017199542.1_3	XM_001992690.1_1	XM_012294133.1_5	XM_011058590.1_3	XM_011164194.1_6
BUSCOaEOG7P65DV	XM_017195794.1_22	XM_001995136.1_29	XM_003701516.2_29	XM_011070465.1_32	XM_011160466.1_39
BUSCOaEOG7N0QMM	XM_017205976.1_13	XM_001987690.1_19	XM_003707436.2_26	XM_011054565.1_24	XM_011177335.1_14
BUSCOaEOG7P65F9	XM_017206360.1_11	XM_001987342.1_13	XM_003704992.2_8	XM_011060485.1_16	XM_011167219.1_9
BUSCOaEOG7CCQ4Z	XM_017196105.1_13	XM_001995282.1_15	XM_012286011.1_15	XM_011055131.1_14	XM_011164460.1_18
BUSCOaEOG7XDPXJ	XM_017195782.1_2	XM_001986979.1_3	XM_012297446.1_5	XM_011060870.1_4	XM_011175133.1_4
BUSCOaEOG7Z6NS7	XM_017198669.1_11	XM_001990756.1_14	XM_003707468.2_16	XM_011059922.1_15	XM_011163757.1_13
BUSCOaEOG7SNMVM	XM_017194700.1_2	XM_001987112.1_2	XM_003699884.2_3	XM_011062208.1_3	XM_011170221.1_1
BUSCOaEOG7Q8R2S	XM_017195856.1_13	XM_001996455.1_14	XM_012297117.1_12	XM_011051372.1_10	XM_011158964.1_10
BUSCOaEOG72S0D8	XM_017199472.1_4	XM_001986530.1_5	XM_003700331.2_11	XM_011062851.1_10	XM_011166284.1_6
BUSCOaEOG7N3KSG	XM_017203574.1_6	XM_001984311.1_11	XM_012295495.1_14	XM_011065764.1_14	XM_011161930.1_15
BUSCOaEOG77HRTH	XM_017184635.1_18	XM_001990137.1_15	XM_003707302.2_21	XM_011067606.1_20	XM_011169198.1_16
BUSCOaEOG7WXBP2	XM_017195313.1_16	XM_001991907.1_48	XM_012285790.1_28	XM_011057287.1_38	XM_011161031.1_35
BUSCOaEOG7R5K6H	XM_017205602.1_8	XM_001988440.1_10	XM_012296110.1_17	XM_011054922.1_9	XM_011169765.1_21
BUSCOaEOG7S84TR	XM_017187975.1_12	XM_001983327.1_10	XM_003699669.2_17	XM_011069583.1_14	XM_011163393.1_14
BUSCOaEOG728N5M	XM_017183188.1_6	XM_001986960.1_7	XM_012290148.1_10	XM_011053045.1_13	XM_011157394.1_9
BUSCOaEOG786VH2	XM_017205959.1_23	XM_001986786.1_29	XM_012295601.1_48	XM_011053564.1_37	XM_011161425.1_29
BUSCOaEOG73RPRM	XM_017185176.1_4	XM_001985931.1_8	XM_012298398.1_14	XM_011056754.1_16	XM_011160494.1_11
BUSCOaEOG7ZH8HH	XM_017191440.1_6	XM_001993886.1_7	XM_003708498.2_6	XM_011061041.1_8	XM_011175357.1_7
BUSCOaEOG7GZ1RH	XM_017204212.1_13	XM_001983155.1_15	XM_012287429.1_14	XM_011055427.1_17	XM_011170558.1_19
BUSCOaEOG7WXBPT	XM_017197955.1_6	XM_001985262.1_10	XR_001095533.1_10	XM_011062485.1_6	XM_011163103.1_5
BUSCOaEOG7P91NT	XM_017184378.1_10	XM_001994579.1_11	XM_003704001.2_9	XM_011051892.1_10	XM_011164788.1_10
BUSCOaEOG7BSGQW	XM_017197102.1_5	XM_001989728.1_7	XM_003703246.2_7	XM_011060180.1_7	XM_011159396.1_5
BUSCOaEOG7SFWBV	XM_017202067.1_5	XM_001994717.1_4	XM_003702584.2_6	XM_011053953.1_8	XM_011172187.1_6
BUSCOaEOG7Q30M6	XM_017204576.1_5	XM_001983516.1_6	XM_012296861.1_5	XM_011053290.1_6	XM_011159917.1_5
BUSCOaEOG7RC9Q6	XM_017203768.1_12	XM_001992821.1_17	XM_003704506.2_12	XM_011067347.1_11	XM_011169132.1_10
BUSCOaEOG7Q30MN	XM_017202105.1_7	XM_001989729.1_12	XM_012288163.1_4	XM_011055660.1_4	XM_011158796.1_4
BUSCOaEOG78MBFS	XM_017204302.1_17	XM_001992931.1_16	XM_012285370.1_23	XM_011060205.1_16	XM_011159410.1_17
BUSCOaEOG7RC9PH	XM_017185940.1_12	XM_001983426.1_12	XM_012287864.1_21	XM_011058215.1_9	XM_011166628.1_9
BUSCOaEOG79D9CS	XM_017205476.1_10	XM_001987898.1_17	XM_003706624.2_15	XM_011058503.1_14	XM_011164240.1_8
BUSCOaEOG7R2Q0K	XM_017202322.1_2	XM_001983136.1_7	XM_003701663.2_8	XM_011055268.1_8	XM_011162824.1_7
BUSCOaEOG72CHF0	XM_017199451.1_4	XM_001990757.1_9	XM_003699358.2_9	XM_011050953.1_8	XM_011177822.1_7
BUSCOaEOG786VJV	XM_017200077.1_3	XM_001990102.1_4	XM_003702409.2_2	XM_011069519.1_4	XM_011175507.1_2
BUSCOaEOG79SS9W	XM_017190160.1_14	XM_001995069.1_18	XM_003702463.2_34	XM_011068677.1_18	XM_011177551.1_24
BUSCOaEOG7J1MDX	XM_017199571.1_2	XM_001992224.1_5	XM_012281502.1_5	XM_011053163.1_8	XM_011165898.1_4
BUSCOaEOG7ZWRFK	XM_017193009.1_33	XM_001983441.1_37	XM_012283633.1_27	XM_011068226.1_28	XM_011171371.1_22
BUSCOaEOG7KX4XH	XM_017188547.1_8	XM_001988730.1_8	XM_012280431.1_12	XM_011070944.1_14	XM_011165681.1_12
BUSCOaEOG7MWVCN	XM_017198536.1_2	XM_001995020.1_2	XM_003706476.2_3	XM_011056498.1_3	XM_011172635.1_4
BUSCOaEOG722WPR	XM_017196124.1_7	XM_001986417.1_9	XM_012282223.1_11	XM_011060460.1_13	XM_011168794.1_11
BUSCOaEOG7Z0XBF	XM_017189171.1_3	XM_001995275.1_5	XM_003700953.2_2	XM_011051582.1_6	XM_011157660.1_4
BUSCOaEOG78T2ZS	XM_017204975.1_5	XM_001993039.1_5	XM_012296782.1_10	XM_011061245.1_6	XM_011159452.1_5
BUSCOaEOG7H1X2C	XM_017201119.1_11	XM_001993442.1_7	XM_003704927.1_5	XM_011062343.1_4	XM_011158604.1_2
BUSCOaEOG754W3V	XM_017203740.1_11	XM_001988041.1_11	XM_003704031.2_9	XM_011062283.1_9	XM_011165564.1_9
BUSCOaEOG74RD4J	XM_017195429.1_11	XM_001995674.1_18	XM_012281269.1_15	XM_011054729.1_15	XM_011173760.1_18
BUSCOaEOG7R8FG0	XM_017189545.1_5	XM_001986902.1_7	XM_012285501.1_3	XM_011057824.1_11	XM_011160264.1_8
BUSCOaEOG7DCDJJ	XM_017201928.1_16	XM_001990344.1_11	XM_003706403.2_14	XM_011061187.1_17	XM_011170300.1_14
BUSCOaEOG7XDPVM	XM_017186171.1_16	XM_001993860.1_17	XM_012297467.1_21	XM_011051124.1_24	XM_011163841.1_17
BUSCOaEOG784081	XM_017197654.1_25	XM_001984466.1_22	XM_012281539.1_13	XM_011053199.1_14	XM_011178063.1_11
BUSCOaEOG7Q8R3Q	XM_017199650.1_2	XM_001989461.1_4	XM_003704039.2_13	XM_011064897.1_4	XM_011159639.1_4
BUSCOaEOG7P3977	XM_017185400.1_3	XM_001986313.1_4	XM_003702772.2_6	XM_011060571.1_4	XM_011162857.1_7
BUSCOaEOG77QH9R	XM_017199570.1_5	XM_001992225.1_9	XM_012287447.1_10	XM_011057732.1_17	XM_011161920.1_16
BUSCOaEOG73C6SR	XM_017204559.1_11	XM_001983632.1_9	XM_012285657.1_9	XM_011057656.1_16	XM_011166911.1_5
BUSCOaEOG7Q5VTZ	XM_017205433.1_3	XM_001988654.1_8	XM_003708486.2_9	XM_011053823.1_8	XM_011173287.1_8
BUSCOaEOG7429G8	XM_017195105.1_9	XM_001989314.1_11	XM_012297893.1_13	XM_011056819.1_13	XM_011171742.1_13
BUSCOaEOG74NHX6	XM_017206668.1_4	XM_001994543.1_5	XM_003705265.2_7	XM_011063470.1_6	XM_011158613.1_7
BUSCOaEOG7W1HJG	XM_017201139.1_8	XM_001993439.1_4	XM_012298975.1_7	XM_011057424.1_7	XM_011169547.1_3
BUSCOaEOG79PX34	XM_017187554.1_11	XM_001983395.1_20	XR_001096004.1_10	XM_011067005.1_29	XM_011166042.1_17
BUSCOaEOG78MBG4	XM_017197430.1_17	XM_001988454.1_16	XM_012281837.1_20	XM_011058668.1_16	XM_011164145.1_23
BUSCOaEOG7GNF26	XM_017206407.1_6	XM_001987396.1_10	XM_012289516.1_7	XM_011057370.1_12	XM_011165696.1_11
BUSCOaEOG7748VW	XM_017197449.1_13	XM_001988492.1_13	XM_012297089.1_16	XM_011061616.1_18	XM_011157384.1_13
BUSCOaEOG7V4PC8	XM_017195227.1_25	XM_001991748.1_23	XM_012280485.1_14	XM_011067927.1_19	XM_011158629.1_14
BUSCOaEOG7Q5VTT	XM_017185916.1_8	XM_001992949.1_6	XM_003699619.2_7	XM_011070080.1_10	XM_011173706.1_7
BUSCOaEOG77HRV6	XM_017183833.1_4	XM_001995898.1_7	XM_003703855.2_6	XM_011062543.1_7	XM_011164843.1_7
BUSCOaEOG7ZQ101	XM_017202502.1_14	XM_001983794.1_15	XM_012298965.1_14	XM_011053404.1_10	XM_011161185.1_10
BUSCOaEOG77B1BV	XM_017195742.1_14	XM_001995138.1_12	XM_003699148.2_16	XM_011068177.1_15	XM_011161536.1_14
BUSCOaEOG7QKBTW	XM_017185621.1_1	XM_001996073.1_1	XM_012282663.1_7	XM_011067124.1_4	XM_011166094.1_5
BUSCOaEOG7JMTTB	XM_017205233.1_9	XM_001994120.1_12	XM_012287816.1_22	XM_011051194.1_23	XM_011158949.1_19
BUSCOaEOG72GCNV	XM_017184603.1_8	XM_001989834.1_13	XM_012291467.1_10	XM_011066861.1_8	XM_011160909.1_15
BUSCOaEOG7SNMS6	XM_017193325.1_9	XM_001993968.1_14	XM_012291921.1_16	XM_011056649.1_25	XM_011169054.1_20
BUSCOaEOG7N0QJV	XM_017197865.1_15	XM_001985453.1_12	XM_003703445.2_8	XM_011070447.1_14	XM_011171804.1_11
BUSCOaEOG7W780F	XM_017192557.1_11	XM_001992508.1_20	XR_001097113.1_29	XM_011067960.1_25	XM_011157558.1_18
BUSCOaEOG75XV14	XM_017195151.1_12	XM_001993089.1_11	XM_003700006.2_16	XM_011068873.1_13	XM_011161516.1_15
BUSCOaEOG7R8FFK	XM_017194769.1_11	XM_001987581.1_22	XM_012282452.1_17	XM_011058930.1_14	XM_011172881.1_12
BUSCOaEOG72S0DV	XM_017193366.1_1	XM_001994414.1_3	XM_012297471.1_2	XM_011058067.1_5	XM_011159625.1_3
BUSCOaEOG75N79B	XM_017204706.1_5	XM_001983262.1_9	XM_012282504.1_7	XM_011054378.1_5	XM_011159362.1_5
BUSCOaEOG7MT03K	XM_017194136.1_4	XM_001986735.1_7	XM_012285607.1_11	XM_011066327.1_8	XM_011168262.1_8
BUSCOaEOG7VJ5BB	XM_017200799.1_10	XM_001992612.1_10	XM_003699840.2_12	XM_011051577.1_14	XM_011157657.1_6
BUSCOaEOG7N0QK5	XM_017187392.1_5	XM_001993491.1_9	XM_003705284.2_6	XM_011061836.1_12	XM_011157782.1_7
BUSCOaEOG7SVC97	XM_017206201.1_4	XM_001987941.1_6	XM_003699458.2_9	XM_011058469.1_8	XM_011169660.1_6
BUSCOaEOG7N9B91	XM_017191461.1_6	XM_001990686.1_7	XM_012290905.1_19	XM_011062284.1_12	XM_011170213.1_16
BUSCOaEOG7J4GMP	XM_017204644.1_8	XM_001984368.1_9	XM_012288637.1_15	XM_011054822.1_12	XM_011170035.1_12
BUSCOaEOG781417	XM_017197434.1_12	XM_001988463.1_12	XM_012290412.1_8	XM_011060974.1_14	XM_011170323.1_10
BUSCOaEOG7DG8SX	XM_017195417.1_6	XM_001995631.1_7	XM_012291791.1_9	XM_011066014.1_6	XM_011173536.1_4
BUSCOaEOG75XV2H	XM_017200713.1_2	XM_001989457.1_4	XM_003701920.2_6	XM_011050913.1_4	XM_011161370.1_4
BUSCOaEOG7JB759	XM_017203135.1_2	XM_001994654.1_4	XM_003705371.2_3	XM_011066253.1_4	XM_011169438.1_1
BUSCOaEOG7T500W	XM_017185664.1_3	XM_001994810.1_6	XM_012285562.1_9	XM_011070731.1_5	XM_011157467.1_4
BUSCOaEOG7ND6HT	XM_017194124.1_11	XM_001995329.1_9	XM_012289850.1_12	XM_011053132.1_14	XM_011172506.1_10
BUSCOaEOG72P45Q	XM_017193176.1_2	XM_001984128.1_2	XM_012294379.1_2	XM_011068946.1_4	XM_011172726.1_4
BUSCOaEOG7VBDX3	XM_017193592.1_3	XM_001993350.1_5	XM_003706783.2_7	XM_011068121.1_4	XM_011167642.1_5
BUSCOaEOG7VXN91	XM_017186940.1_4	XM_001985181.1_7	XM_003699224.2_13	XM_011066123.1_12	XM_011174987.1_9
BUSCOaEOG7WHVQN	XM_017192982.1_6	XM_001984512.1_8	XM_003702798.2_15	XM_011053259.1_14	XM_011174903.1_11
BUSCOaEOG7TJFZJ	XM_017201935.1_7	XM_001990318.1_7	XM_003699449.2_8	XM_011054393.1_5	XM_011162292.1_8
BUSCOaEOG7NKZ1C	XM_017196446.1_2	XM_001991272.1_5	XM_012292445.1_8	XM_011065562.1_8	XM_011170933.1_7
BUSCOaEOG79PX41	XM_017201769.1_7	XM_001995861.1_8	XM_003707242.2_14	XM_011053834.1_6	XM_011157226.1_7
BUSCOaEOG7MDH5F	XM_017203659.1_3	XM_001983809.1_4	XM_012285917.1_6	XM_011070400.1_2	XM_011176888.1_5
BUSCOaEOG7ZDD9G	XM_017204615.1_3	XM_001986531.1_3	XM_003706782.2_8	XM_011064456.1_7	XM_011160788.1_6
BUSCOaEOG78WZ5P	XM_017193434.1_8	XM_001987975.1_11	XM_003704794.2_17	XM_011051501.1_13	XM_011172486.1_14
BUSCOaEOG7CGKCW	XM_017184832.1_9	XM_001984763.1_9	XM_003700727.2_11	XM_011064291.1_9	XM_011163678.1_9
BUSCOaEOG7ND6JN	XM_017184704.1_6	XM_001989983.1_6	XM_012281932.1_7	XM_011064034.1_6	XM_011161403.1_5
BUSCOaEOG72GCN3	XM_017206214.1_17	XM_001987935.1_14	XM_012291488.1_13	XM_011051661.1_8	XM_011170484.1_7
BUSCOaEOG7T4ZZV	XM_017199823.1_29	XM_001991887.1_42	XM_012281177.1_32	XM_011056907.1_22	XM_011160472.1_17
BUSCOaEOG796JWD	XM_017193718.1_3	XM_001985525.1_15	XM_012286342.1_13	XM_011069696.1_13	XM_011167996.1_12
BUSCOaEOG789QQX	XM_017191377.1_45	XM_001989410.1_44	XM_012281420.1_59	XM_011063363.1_51	XM_011177247.1_50
BUSCOaEOG70PQB7	XM_017192022.1_8	XM_001989147.1_13	XM_012295858.1_16	XM_011067384.1_18	XM_011170322.1_16
BUSCOaEOG7VBDV7	XM_017193596.1_10	XM_001993246.1_13	XM_012296030.1_15	XM_011069820.1_12	XM_011174308.1_13
BUSCOaEOG7CGKCQ	XM_017201498.1_27	XM_001994574.1_33	XM_003701235.2_37	XM_011056965.1_37	XM_011165776.1_33
BUSCOaEOG7M115C	XM_017188347.1_14	XM_001987883.1_11	XM_003708032.2_15	XM_011051543.1_17	XM_011157628.1_12
BUSCOaEOG7DG8SQ	XM_017205272.1_9	XM_001994142.1_7	XM_003702924.2_12	XM_011070224.1_8	XM_011166484.1_11
BUSCOaEOG7KHP0X	XM_017191579.1_5	XM_001995983.1_6	XM_003707298.2_2	XM_011051912.1_6	XM_011171862.1_8
BUSCOaEOG78DM0C	XM_017187171.1_4	XM_001983563.1_6	XM_003702764.2_5	XM_011060596.1_9	XM_011162881.1_11
BUSCOaEOG725RZ8	XM_017187412.1_8	XM_001992879.1_10	XM_012289005.1_7	XM_011062344.1_5	XM_011158712.1_6
BUSCOaEOG735G9P	XM_017203290.1_15	XM_001996107.1_10	XM_003706165.2_14	XM_011057869.1_12	XM_011175185.1_11
BUSCOaEOG71CT1P	XM_017186155.1_9	XM_001993615.1_6	XM_003702631.2_13	XM_011052436.1_8	XM_011167954.1_9
BUSCOaEOG7XT5VB	XM_017202127.1_4	XM_001990791.1_5	XM_003706806.2_11	XM_011061687.1_10	XM_011164595.1_8
BUSCOaEOG7S84VN	XM_017184530.1_14	XM_001990192.1_15	XM_012279160.1_8	XM_011054640.1_8	XM_011168110.1_10
BUSCOaEOG7P0F0X	XM_017205377.1_1	XM_001989175.1_2	XM_003707214.2_3	XM_011065168.1_4	XM_011172424.1_3
BUSCOaEOG7Q5VT7	XM_017201766.1_8	XM_001995863.1_11	XM_012293905.1_16	XM_011052551.1_11	XM_011167842.1_13
BUSCOaEOG7G7Z3B	XM_017194439.1_15	XM_001985691.1_14	XM_012281217.1_21	XM_011069305.1_28	XM_011164600.1_24
BUSCOaEOG7GV5K5	XM_017187898.1_3	XM_001984397.1_2	XM_003702007.2_6	XM_011064922.1_4	XM_011159664.1_5
BUSCOaEOG7K7291	XM_017199518.1_4	XM_001995760.1_4	XM_012287007.1_2	XM_011063214.1_4	XM_011158612.1_7
BUSCOaEOG7CGKDH	XM_017205110.1_9	XM_001988026.1_8	XM_012292446.1_8	XM_011056477.1_5	XM_011169109.1_9
BUSCOaEOG79H5M4	XM_017188343.1_22	XM_001988974.1_23	XM_012288139.1_22	XM_011068272.1_26	XM_011163519.1_25
BUSCOaEOG7VTS2T	XM_017190365.1_6	XM_001995771.1_5	XM_003699639.2_8	XM_011063217.1_7	XM_011158592.1_3
BUSCOaEOG7WMR0H	XM_017195172.1_6	XM_001992926.1_52	XM_003707744.2_8	XM_011070083.1_6	XM_011174820.1_4
BUSCOaEOG735GC5	XM_017200708.1_1	XM_001992641.1_3	XM_003699203.2_7	XM_011061903.1_3	XM_011167672.1_3
BUSCOaEOG7D5P43	XM_017206498.1_2	XM_001987336.1_3	XM_003704745.2_5	XM_011057220.1_3	XM_011157142.1_3
BUSCOaEOG7WB47V	XM_017185346.1_7	XM_001987219.1_4	XM_003706846.2_10	XM_011068275.1_9	XM_011171340.1_8
BUSCOaEOG7PCWXD	XM_017203655.1_10	XM_001984584.1_5	XM_012287028.1_13	XM_011053371.1_15	XM_011161220.1_11
BUSCOaEOG7BPMH0	XM_017204530.1_4	XM_001985323.1_7	XM_012286765.1_10	XM_011053093.1_9	XM_011166247.1_7
BUSCOaEOG77DWM6	XM_017203086.1_6	XM_001996106.1_8	XM_012298676.1_15	XM_011064098.1_10	XM_011161320.1_9
BUSCOaEOG7FRKX6	XM_017188667.1_2	XM_001990139.1_7	XM_003704591.2_7	XM_011062129.1_5	XM_011173037.1_8
BUSCOaEOG75TZS3	XM_017203104.1_12	XM_001994569.1_21	XM_003703456.2_17	XM_011066358.1_17	XM_011158426.1_14
BUSCOaEOG7PW83T	XM_017201054.1_16	XM_001993339.1_14	XM_003704820.2_11	XM_011062995.1_14	XM_011172197.1_14
BUSCOaEOG7XDPVX	XM_017192999.1_6	XM_001983774.1_6	XM_012281651.1_9	XM_011061864.1_9	XM_011157802.1_7
BUSCOaEOG70SKMZ	XM_017203767.1_3	XM_001983677.1_7	XM_003704223.2_8	XM_011053717.1_6	XM_011175220.1_4
BUSCOaEOG7GJJT0	XM_017198586.1_15	XM_001986566.1_19	XM_012295588.1_7	XM_011054435.1_8	XM_011162254.1_10
BUSCOaEOG7G7Z3S	XM_017196538.1_7	XM_001996574.1_6	XM_003702513.2_11	XM_011055910.1_8	XM_011163392.1_6
BUSCOaEOG79WNMG	XM_017186230.1_6	XM_001996091.1_6	XM_003707364.2_7	XM_011067779.1_4	XM_011177886.1_6
BUSCOaEOG757RBG	XM_017205039.1_4	XM_001992651.1_11	XM_003701474.2_16	XM_011067905.1_7	XM_011162756.1_5
BUSCOaEOG732M2Z	XM_017203077.1_9	XM_001994312.1_9	XM_012293683.1_12	XM_011057365.1_15	XM_011165703.1_14
BUSCOaEOG7455R7	XM_017192461.1_7	XM_001992798.1_5	XM_003703464.2_6	XM_011070445.1_7	XM_011171805.1_8
BUSCOaEOG7TXXWT	XM_017187095.1_16	XM_001983558.1_15	XM_012283950.1_13	XM_011051100.1_14	XM_011163868.1_17
BUSCOaEOG7QGGJ9	XM_017198579.1_20	XM_001986252.1_18	XM_012292907.1_18	XM_011068539.1_17	XM_011165654.1_19
BUSCOaEOG7MQ3VG	XM_017195318.1_10	XM_001991325.1_12	XM_003701432.2_14	XM_011065968.1_12	XM_011173894.1_12
BUSCOaEOG7J1MF8	XM_017199874.1_6	XM_001991557.1_5	XM_003704500.2_9	XM_011068381.1_5	XM_011171233.1_8
BUSCOaEOG7MT031	XM_017202088.1_10	XM_001995922.1_16	XM_003702588.2_19	XM_011053988.1_12	XM_011172000.1_11
BUSCOaEOG7S2DD0	XM_017191590.1_4	XM_001995999.1_5	XM_003703672.2_7	XM_011068051.1_7	XM_011167263.1_4
BUSCOaEOG7162K0	XM_017190846.1_5	XM_001989061.1_7	XM_012291350.1_14	XM_011065087.1_9	XM_011165973.1_7
BUSCOaEOG7X4362	XM_017184920.1_5	XM_001984771.1_4	XM_003701462.2_6	XM_011056655.1_6	XM_011160729.1_3
BUSCOaEOG7NSPJ3	XM_017184716.1_1	XM_001994228.1_3	XM_003699515.2_3	XM_011060415.1_4	XM_011167247.1_3
BUSCOaEOG7Z9J2K	XM_017187264.1_3	XM_001989315.1_3	XM_003705536.2_4	XM_011054319.1_1	XM_011164625.1_2
BUSCOaEOG7X4359	XM_017206933.1_6	XM_001991086.1_12	XM_012288044.1_10	XM_011053064.1_19	XM_011169827.1_10
BUSCOaEOG7GR9B5	XM_017203257.1_3	XM_001993622.1_5	XM_012288509.1_2	XM_011067065.1_2	XM_011176131.1_3
BUSCOaEOG70SKK8	XM_017192094.1_16	XM_001993352.1_16	XM_012295016.1_25	XM_011058331.1_14	XM_011169664.1_13
BUSCOaEOG7GNF1S	XM_017203007.1_17	XM_001989801.1_13	XM_003704432.2_19	XM_011053067.1_17	XM_011169819.1_12
BUSCOaEOG76TP6K	XM_017184916.1_3	XM_001983496.1_3	XM_003706981.2_6	XM_011062408.1_5	XM_011162427.1_3
BUSCOaEOG7M9MW4	XM_017184893.1_8	XM_001983492.1_6	XM_003703624.2_17	XM_011058632.1_11	XM_011171029.1_4
BUSCOaEOG7W1HJ2	XM_017189828.1_7	XM_001986990.1_8	XM_003699413.2_7	XM_011067193.1_10	XM_011157758.1_7
BUSCOaEOG7HJ86Q	XM_017203678.1_4	XM_001985460.1_9	XM_003702290.2_5	XM_011054999.1_14	XM_011160411.1_13
BUSCOaEOG7DZN0Q	XM_017186618.1_3	XM_001991953.1_5	XM_012284604.1_5	XM_011051271.1_9	XM_011169305.1_10
BUSCOaEOG7Q04B3	XM_017202420.1_11	XM_001984299.1_29	XM_012282606.1_40	XM_011060620.1_18	XM_011165610.1_15
BUSCOaEOG7TV2PK	XM_017198671.1_3	XM_001986521.1_4	XM_003702733.2_8	XM_011067552.1_5	XM_011162512.1_4
BUSCOaEOG7HN4F9	XM_017202310.1_5	XM_001983582.1_12	XM_012288255.1_10	XM_011051999.1_11	XM_011160937.1_8
BUSCOaEOG7J1MDW	XM_017204685.1_4	XM_001996910.1_6	XM_012280107.1_7	XR_846812.1_13	XM_011157046.1_2
BUSCOaEOG7ZDD8F	XM_017192052.1_13	XM_001988408.1_14	XM_003708401.2_20	XM_011057145.1_24	XM_011159141.1_11
BUSCOaEOG7097DQ	XM_017202653.1_3	XM_001993662.1_8	XM_003707306.2_4	XM_011051818.1_7	XM_011165062.1_5
BUSCOaEOG77DWMB	XM_017192422.1_8	XM_001988266.1_9	XM_003701869.2_9	XM_011063925.1_7	XM_011159553.1_7
BUSCOaEOG7SZ7JC	XM_017193031.1_4	XM_001985360.1_4	XM_003704554.2_9	XM_011065222.1_5	XM_011169920.1_4
BUSCOaEOG7FG05V	XM_017199374.1_8	XM_001991970.1_23	XM_012295688.1_13	XM_011056386.1_19	XM_011170508.1_14
BUSCOaEOG7097DX	XM_017189569.1_2	XM_001987026.1_3	XM_003702314.2_15	XM_011061284.1_7	XM_011170291.1_4
BUSCOaEOG7MT02Q	XM_017189526.1_12	XM_001987003.1_14	XM_012294753.1_15	XM_011071002.1_14	XM_011167570.1_10
BUSCOaEOG7HFCZ5	XM_017205772.1_18	XM_001994287.1_21	XM_012292248.1_35	XM_011055110.1_29	XM_011164516.1_28
BUSCOaEOG79WNKF	XM_017206622.1_11	XM_001990336.1_17	XM_012298747.1_7	XM_011052400.1_8	XM_011174862.1_6
BUSCOaEOG75BMKN	XM_017187168.1_4	XM_001983856.1_10	XM_012280175.1_31	XM_011068345.1_6	XM_011171280.1_8
BUSCOaEOG7W7821	XM_017191651.1_6	XM_001993841.1_5	XR_001097035.1_6	XM_011062795.1_11	XM_011162564.1_5
BUSCOaEOG7FG067	XM_017188294.1_8	XM_001988925.1_10	XM_012294583.1_10	XM_011058949.1_11	XM_011173977.1_9
BUSCOaEOG754W3B	XM_017186350.1_19	XM_001996096.1_17	XM_003707309.2_18	XM_011050795.1_18	XM_011167825.1_15
BUSCOaEOG7MT04S	XM_017195540.1_4	XM_001987529.1_4	XM_012286174.1_4	XM_011067827.1_6	XM_011177910.1_11
BUSCOaEOG754W4B	XM_017205498.1_2	XM_001992778.1_3	XM_012287367.1_5	XM_011057679.1_4	XM_011163236.1_5
BUSCOaEOG7R5K75	XM_017195325.1_6	XM_001992357.1_5	XM_012290464.1_5	XM_011053078.1_5	XM_011169818.1_9
BUSCOaEOG7P65FH	XM_017196832.1_6	XM_001990820.1_6	XM_003701122.2_11	XM_011069927.1_11	XM_011177528.1_6
BUSCOaEOG703GWZ	XM_017197859.1_14	XM_001990458.1_10	XM_012297258.1_9	XM_011054279.1_12	XM_011169300.1_12
BUSCOaEOG7M6RP8	XR_001771760.1_3	XM_001992338.1_7	XR_001095922.1_7	XM_011067864.1_7	XM_011177921.1_5
BUSCOaEOG7RG5ZP	XM_017205839.1_5	XM_001987371.1_6	XM_003702282.2_12	XM_011069072.1_6	XM_011172406.1_7
BUSCOaEOG7TV2P5	XM_017204337.1_7	XM_001985310.1_5	XM_003707714.2_9	XM_011057310.1_10	XM_011164104.1_8
BUSCOaEOG7T23S4	XM_017185245.1_7	XM_001986627.1_7	XM_003705568.2_11	XM_011052262.1_9	XM_011165396.1_7
BUSCOaEOG7BSGSM	XM_017187934.1_3	XM_001983329.1_3	XM_003706843.2_4	XM_011052425.1_2	XM_011167956.1_3
BUSCOaEOG7SVC9F	XM_017204380.1_6	XM_001985235.1_8	XM_003700956.2_6	XM_011051604.1_8	XM_011157675.1_8
BUSCOaEOG7ZWRFH	XM_017198783.1_44	XM_001986510.1_43	XM_003702128.2_40	XM_011061893.1_41	XM_011169501.1_42
BUSCOaEOG76J2GX	XM_017188894.1_3	XM_001987194.1_5	XM_003700306.2_4	XM_011066425.1_5	XM_011174019.1_4
BUSCOaEOG7HBHQC	XM_017194008.1_7	XM_001987670.1_10	XM_003703995.2_13	XM_011054232.1_14	XM_011177843.1_12
BUSCOaEOG7JXFJT	XM_017203302.1_7	XM_001990443.1_9	XM_003702415.2_9	XM_011052235.1_5	XM_011174574.1_6
BUSCOaEOG757RB2	XM_017196135.1_17	XM_001986064.1_16	XM_012296218.1_23	XM_011059456.1_19	XM_011167088.1_13
BUSCOaEOG713691	XM_017194853.1_12	XM_001986695.1_19	XR_001096255.1_14	XM_011068616.1_15	XM_011163172.1_15
BUSCOaEOG7V4PDX	XM_017191632.1_4	XM_001994783.1_5	XM_003705372.2_7	XM_011055467.1_4	XM_011161872.1_6
BUSCOaEOG7P0DZ4	XM_017193876.1_10	XM_001986270.1_14	XM_003701713.2_16	XM_011060363.1_13	XM_011162156.1_9
BUSCOaEOG7ZM4S8	XM_017200927.1_5	XM_001989111.1_7	XM_003706213.2_8	XM_011053154.1_5	XM_011169233.1_6
BUSCOaEOG7B94KB	XM_017196224.1_4	XM_001986065.1_4	XM_003706082.2_9	XM_011051650.1_4	XM_011170490.1_2
BUSCOaEOG7PKNCP	XM_017194706.1_6	XM_001987085.1_9	XM_012283293.1_16	XM_011066465.1_17	XM_011174322.1_14
BUSCOaEOG70WFT1	XM_017201761.1_36	XM_001995862.1_57	XM_012294760.1_48	XM_011067689.1_48	XM_011169158.1_45
BUSCOaEOG7H7NGT	XM_017201797.1_5	XM_001994829.1_6	XM_003706339.2_10	XM_011070635.1_7	XM_011157592.1_6
BUSCOaEOG7C8TX7	XM_017189767.1_10	XM_001995248.1_9	XM_012286763.1_15	XM_011051612.1_15	XM_011157719.1_7
BUSCOaEOG72CHD3	XM_017189117.1_10	XM_001987191.1_12	XM_012298263.1_12	XM_011063531.1_20	XM_011165476.1_15
BUSCOaEOG71CT22	XM_017199807.1_3	XM_001991145.1_6	XM_012282690.1_5	XM_011060920.1_5	XM_011175057.1_3
BUSCOaEOG7R8FGN	XM_017205070.1_3	XM_001986293.1_2	XM_003699268.2_4	XM_011063997.1_3	XM_011170673.1_7
BUSCOaEOG73JZ8D	XM_017194164.1_6	XM_001984522.1_10	XM_012281472.1_9	XM_011067733.1_11	XM_011165182.1_13
BUSCOaEOG7T23ST	XM_017191689.1_3	XM_001994883.1_3	XM_003705202.2_5	XM_011051488.1_4	XM_011172475.1_8
BUSCOaEOG73JZB1	XM_017198727.1_2	XM_001986500.1_2	XM_003701839.2_2	XM_011069052.1_2	XM_011171456.1_2
BUSCOaEOG7JQQ2G	XM_017194365.1_10	XM_001985838.1_13	XM_012293579.1_10	XM_011052050.1_10	XM_011168664.1_7
BUSCOaEOG7JTK9W	XM_017206347.1_6	XM_001985940.1_4	XM_012286929.1_10	XM_011053118.1_11	XM_011166222.1_10
BUSCOaEOG7NWJRB	XM_017203815.1_5	XM_001994372.1_7	XM_003702492.2_9	XM_011052037.1_9	XM_011168653.1_15
BUSCOaEOG764KGN	XM_017186923.1_10	XM_001984855.1_12	XM_012292529.1_9	XM_011062868.1_14	XM_011159152.1_11
BUSCOaEOG76TP6D	XM_017195438.1_3	XM_001995742.1_3	XM_012287486.1_6	XM_011064898.1_7	XM_011159652.1_6
BUSCOaEOG71GP87	XM_017203171.1_5	XM_001993608.1_8	XM_003706522.2_10	XM_011055190.1_11	XM_011171016.1_13
BUSCOaEOG7201J0	XM_017183347.1_2	XM_001987431.1_5	XM_003704091.2_2	XM_011063787.1_4	XM_011174033.1_5
BUSCOaEOG78142B	XM_017202723.1_14	XM_001990041.1_10	XM_003707246.2_9	XM_011053852.1_9	XM_011173899.1_10
BUSCOaEOG7VN1K3	XM_017194879.1_7	XM_001987101.1_7	XM_003702723.2_10	XM_011052043.1_12	XM_011159052.1_12
BUSCOaEOG790TDV	XM_017201244.1_15	XM_001988339.1_15	XM_012287072.1_8	XM_011052789.1_18	XM_011158354.1_8
BUSCOaEOG7N6G2Q	XM_017199772.1_4	XM_001994352.1_4	XM_003708122.2_5	XM_011058097.1_7	XM_011161595.1_6
BUSCOaEOG7KT8PW	XM_017188464.1_6	XM_001993133.1_10	XM_003705545.2_8	XM_011061861.1_7	XM_011157800.1_9
BUSCOaEOG7VN1KH	XM_017203507.1_8	XM_001983750.1_7	XM_003703768.2_14	XM_011069697.1_12	XM_011170483.1_16
BUSCOaEOG7097FF	XM_017205756.1_3	XM_001987253.1_5	XM_012283187.1_3	XM_011054389.1_8	XM_011157877.1_3
BUSCOaEOG7RG5X8	XM_017206981.1_9	XM_001990723.1_10	XM_003708036.2_13	XM_011060228.1_11	XM_011159386.1_7
BUSCOaEOG7VTS21	XM_017202765.1_6	XM_001984347.1_11	XM_003699836.2_9	XM_011061058.1_7	XM_011170313.1_11
BUSCOaEOG7SC12B	XM_017200423.1_44	XM_001995783.1_43	XM_012285351.1_31	XM_011050850.1_50	XM_011162388.1_28
BUSCOaEOG7K4613	XM_017205950.1_10	XM_001986784.1_9	XM_012279920.1_14	XM_011052793.1_12	XM_011158352.1_17
BUSCOaEOG76TP4Z	XM_017197952.1_24	XM_001989917.1_27	XM_012288774.1_47	XM_011066543.1_33	XM_011174413.1_32
BUSCOaEOG7ZSW76	XM_017195375.1_5	XM_001992001.1_9	XM_003699181.2_11	XM_011059704.1_10	XM_011171093.1_12
BUSCOaEOG7MM7MW	XM_017195958.1_9	XM_001985678.1_7	XM_012292982.1_8	XM_011066463.1_7	XM_011174334.1_9
BUSCOaEOG70WFV2	XM_017195035.1_7	XM_001988284.1_12	XM_003702121.2_19	XM_011064925.1_11	XM_011159666.1_13
BUSCOaEOG7P0DZM	XM_017184793.1_11	XM_001983992.1_8	XM_003701984.2_12	XM_011060630.1_10	XM_011165603.1_9
BUSCOaEOG7W782Q	XM_017199625.1_3	XM_001990902.1_5	XR_001096823.1_3	XM_011051667.1_3	XM_011170481.1_3
BUSCOaEOG75R3K8	XM_017186087.1_9	XM_001985634.1_11	XM_012291311.1_13	XM_011060247.1_11	XM_011177198.1_9
BUSCOaEOG70GZVG	XM_017191498.1_19	XM_001989419.1_29	XM_012291075.1_20	XM_011070114.1_19	XM_011173772.1_9
BUSCOaEOG7B0HVZ	XM_017184210.1_1	XM_001990395.1_3	XM_003701909.2_2	XM_011067167.1_4	XM_011174528.1_5
BUSCOaEOG754W45	XM_017206654.1_4	XM_001994545.1_4	XM_012281869.1_7	XM_011058325.1_7	XM_011171195.1_10
BUSCOaEOG74FSF4	XM_017187132.1_6	XM_001984327.1_5	XM_012283952.1_8	XM_011061618.1_10	XM_011160114.1_7
BUSCOaEOG7KQDFB	XM_017189504.1_13	XM_001987620.1_26	XM_003700962.2_18	XM_011065413.1_29	XM_011166844.1_22
BUSCOaEOG7NH2RK	XM_017192523.1_15	XM_001991694.1_20	XM_012289656.1_10	XM_011059620.1_21	XM_011169609.1_15
BUSCOaEOG73C6VD	XM_017189593.1_2	XM_001994995.1_2	XM_003706398.2_4	XM_011064689.1_4	XM_011169406.1_2
BUSCOaEOG76J2G5	XM_017186582.1_6	XM_001985097.1_10	XM_003705524.2_8	XM_011062102.1_6	XR_851194.1_7
BUSCOaEOG77HRTN	XM_017200850.1_4	XM_001991901.1_12	XM_012286957.1_12	XM_011055674.1_12	XM_011168960.1_9
BUSCOaEOG7HBHQ5	XM_017184335.1_10	XM_001989964.1_13	XM_012299017.1_13	XM_011063210.1_12	XM_011178073.1_7
BUSCOaEOG74RD6H	XM_017203456.1_8	XM_001985162.1_8	XM_012289210.1_6	XM_011063219.1_8	XM_011158580.1_6
BUSCOaEOG7SFW9D	XM_017192406.1_19	XM_001988304.1_23	XM_012283437.1_33	XM_011057812.1_39	XM_011158872.1_32
BUSCOaEOG74BX7H	XM_017188259.1_2	XM_001988875.1_4	XM_003701296.2_3	XM_011061021.1_2	XM_011171700.1_4
BUSCOaEOG7ND6K2	XM_017202948.1_2	XM_001994747.1_3	XR_001097296.1_3	XM_011057993.1_5	XM_011158272.1_6
BUSCOaEOG72VVMZ	XM_017192463.1_4	XM_001989160.1_3	XM_003706449.2_6	XM_011061822.1_3	XM_011157080.1_4
BUSCOaEOG7P65FM	XM_017191445.1_3	XM_001993888.1_6	XM_003700480.2_8	XM_011064394.1_9	XM_011177632.1_11
BUSCOaEOG7H1X1J	XM_017203780.1_2	XM_001983678.1_2	XM_003704316.2_7	XM_011068497.1_10	XM_011169401.1_4
BUSCOaEOG7PKND1	XM_017200728.1_11	XM_001990761.1_11	XM_003705146.2_11	XM_011051487.1_10	XM_011172479.1_9
BUSCOaEOG7RK269	XM_017203538.1_6	XM_001985468.1_10	XM_003707503.2_11	XM_011062797.1_6	XM_011168140.1_5
BUSCOaEOG7N6G1N	XM_017205598.1_7	XM_001993162.1_10	XM_003701725.2_12	XM_011063905.1_11	XM_011158144.1_13
BUSCOaEOG7TJFXW	XM_017189322.1_10	XM_001986190.1_10	XM_012295314.1_17	XM_011061989.1_10	XM_011168187.1_12
BUSCOaEOG7SC131	XM_017198707.1_6	XM_001995032.1_13	XM_012282540.1_12	XM_011053878.1_14	XM_011174428.1_11
BUSCOaEOG7C5ZPF	XM_017205455.1_8	XM_001987906.1_8	XM_012289741.1_9	XM_011058279.1_7	XM_011177367.1_4
BUSCOaEOG7GNF1Q	XM_017205016.1_8	XM_001993256.1_9	XM_012290289.1_13	XM_011063774.1_10	XM_011162095.1_11
BUSCOaEOG7RVNWF	XR_001771911.1_8	XM_001983268.1_9	XR_143495.2_14	XM_011068858.1_17	XM_011170517.1_15
BUSCOaEOG7MDH4D	XM_017184363.1_8	XM_001994210.1_10	XM_012282076.1_10	XM_011065131.1_13	XM_011159541.1_9
BUSCOaEOG7FRKZW	XM_017201522.1_2	XM_001993780.1_2	XM_012288542.1_2	XM_011059778.1_2	XM_011169582.1_2
BUSCOaEOG78Q6PQ	XM_017188794.1_8	XM_001994077.1_12	XM_012291869.1_15	XM_011057122.1_13	XM_011175336.1_14
BUSCOaEOG7JXFK0	XM_017197733.1_6	XM_001984171.1_10	XM_012288231.1_13	XM_011051605.1_10	XM_011157717.1_11
BUSCOaEOG7GV5JP	XM_017205341.1_5	XM_001994130.1_6	XM_012283236.1_5	XM_011052239.1_3	XM_011162998.1_6
BUSCOaEOG7GFPKB	XM_017200617.1_5	XM_001992404.1_4	XM_003708017.2_9	XM_011053932.1_7	XM_011161814.1_6
BUSCOaEOG7FC3XC	XM_017206984.1_18	XM_001990725.1_13	XM_012281308.1_18	XM_011069098.1_20	XM_011159466.1_16
BUSCOaEOG7748XM	XM_017184366.1_4	XM_001994213.1_3	XM_003707117.2_5	XM_011062800.1_3	XM_011172451.1_3
BUSCOaEOG7GR98G	XM_017185378.1_35	XM_001987290.1_13	XM_012293629.1_9	XM_011067142.1_15	XM_011169960.1_19
BUSCOaEOG7W4CSC	XR_001771428.1_5	XM_001989881.1_9	XM_003708004.2_11	XM_011057511.1_9	XM_011157064.1_12
BUSCOaEOG7ZSW8B	XM_017186613.1_5	XM_001995469.1_3	XM_003702031.2_4	XM_011054611.1_3	XM_011168200.1_5
BUSCOaEOG7JHZKH	XM_017207000.1_19	XM_001990729.1_21	XM_012293508.1_8	XM_011070697.1_23	XM_011168701.1_29
BUSCOaEOG7F2H81	XM_017201086.1_5	XM_001988887.1_4	XM_003699379.2_4	XM_011060465.1_6	XM_011170815.1_2
BUSCOaEOG76TP56	XM_017187946.1_13	XM_001985016.1_17	XM_003703459.2_12	XM_011066348.1_16	XM_011166305.1_14
BUSCOaEOG75TZS6	XM_017193300.1_16	XM_001994421.1_23	XM_012291281.1_27	XM_011058269.1_19	XM_011170528.1_19
BUSCOaEOG7PW834	XM_017199664.1_15	XM_001995612.1_24	XM_003702430.2_28	XM_011070097.1_26	XM_011173910.1_28
BUSCOaEOG7XMFD6	XM_017201192.1_2	XM_001993109.1_5	XM_003703775.2_6	XM_011067291.1_2	XM_011170724.1_5
BUSCOaEOG7WF0H0	XM_017195302.1_3	XM_001990962.1_6	XM_012287270.1_42	XM_011068581.1_6	XM_011163159.1_8
BUSCOaEOG79PX3M	XM_017187396.1_8	XM_001992911.1_8	XR_001097093.1_8	XM_011062043.1_13	XM_011172964.1_12
BUSCOaEOG7P65G9	XM_017198807.1_3	XM_001987182.1_6	XM_003703709.2_7	XM_011057683.1_5	XM_011172124.1_6
BUSCOaEOG7N6G1C	XM_017202405.1_24	XM_001983133.1_26	XM_012297628.1_41	XM_011053804.1_36	XM_011165280.1_29
BUSCOaEOG7MM7NJ	XM_017203548.1_7	XM_001983805.1_15	XM_012290705.1_6	XM_011060438.1_6	XM_011176791.1_1
BUSCOaEOG7XMFBW	XM_017188981.1_7	XM_001995312.1_11	XM_012279605.1_10	XM_011060666.1_11	XM_011163105.1_10
BUSCOaEOG7QZTR8	XM_017204216.1_11	XM_001983157.1_14	XM_012282247.1_17	XM_011051105.1_14	XM_011163862.1_14
BUSCOaEOG7GFPKK	XM_017193172.1_5	XM_001983499.1_6	XM_003699749.2_9	XM_011067750.1_6	XM_011177904.1_4
BUSCOaEOG7CP9WV	XM_017206369.1_1	XM_001986794.1_4	XM_012297668.1_11	XM_011053839.1_9	XM_011173295.1_9
BUSCOaEOG7X435K	XM_017184563.1_7	XM_001992122.1_7	XM_003705828.2_4	XM_011053686.1_6	XM_011168530.1_5
BUSCOaEOG77MN3H	XM_017197772.1_7	XM_001983902.1_9	XM_003703061.2_15	XM_011061437.1_8	XM_011166281.1_9
BUSCOaEOG70KV3Z	XM_017184240.1_6	XM_001990136.1_14	XM_003703804.2_9	XM_011058483.1_12	XM_011164264.1_10
BUSCOaEOG7JB74D	XM_017201194.1_8	XM_001989268.1_9	XM_012292022.1_14	XM_011051698.1_5	XM_011165283.1_4
BUSCOaEOG75BMM2	XM_017189702.1_7	XM_001987485.1_8	XM_012284217.1_9	XM_011067559.1_9	XM_011162516.1_7
BUSCOaEOG7W780V	XM_017183385.1_9	XM_001986456.1_9	XR_001096270.1_9	XM_011055371.1_13	XM_011165726.1_9
BUSCOaEOG7NH2S1	XM_017189124.1_5	XM_001995299.1_6	XM_003703967.2_5	XM_011068313.1_5	XM_011171301.1_6
BUSCOaEOG7R8FFX	XM_017193989.1_6	XM_001995128.1_8	XM_003707637.2_9	XM_011065739.1_9	XM_011177045.1_9
BUSCOaEOG7R8FFF	XM_017203050.1_10	XM_001990045.1_11	XM_003707806.2_16	XM_011056015.1_12	XM_011157418.1_14
BUSCOaEOG7JXFJM	XM_017200746.1_5	XM_001991648.1_6	XM_012283618.1_10	XM_011064511.1_8	XM_011160830.1_7
BUSCOaEOG7QP718	XM_017193923.1_9	XM_001983830.1_11	XM_012286187.1_2	XM_011070392.1_11	XM_011176869.1_6
BUSCOaEOG7201H4	XM_017204048.1_3	XM_001984680.1_4	XM_003701084.2_2	XM_011069484.1_6	XM_011166591.1_3
BUSCOaEOG7B94HV	XM_017200184.1_7	XM_001991072.1_10	XM_003701131.2_7	XM_011056039.1_15	XM_011175426.1_8
BUSCOaEOG7TR6FB	XM_017194912.1_6	XM_001993101.1_10	XM_012290980.1_6	XM_011065786.1_6	XM_011159242.1_4
BUSCOaEOG7HTVWS	XM_017189611.1_7	XM_001987676.1_20	XM_003701140.2_19	XM_011055822.1_16	XM_011168974.1_18
BUSCOaEOG7JF3BB	XM_017198665.1_17	XM_001986520.1_18	XM_012285320.1_16	XM_011063843.1_22	XM_011168633.1_21
BUSCOaEOG77TCJC	XM_017197745.1_12	XM_001985244.1_14	XM_003706402.2_22	XM_011055701.1_21	XM_011168722.1_14
BUSCOaEOG7162J9	XM_017203036.1_7	XM_001990239.1_10	XM_012295257.1_9	XM_011051120.1_14	XM_011163844.1_9
BUSCOaEOG738BJZ	XM_017196448.1_7	XM_001991102.1_7	XM_003700191.2_15	XM_011062435.1_7	XM_011162008.1_6
BUSCOaEOG7Z0X95	XM_017195146.1_17	XM_001992795.1_13	XM_003699318.2_21	XM_011069835.1_10	XM_011166270.1_11
BUSCOaEOG7GZ1S0	XM_017184570.1_11	XM_001990012.1_12	XM_012280524.1_83	XM_011069971.1_14	XM_011177504.1_22
BUSCOaEOG7TNB72	XM_017183785.1_2	XM_001985952.1_4	XM_012287589.1_1	XM_011065330.1_3	XM_011164645.1_4
BUSCOaEOG7M9MXN	XM_017200215.1_8	XM_001991838.1_14	XM_003703005.2_10	XR_846160.1_18	XM_011170425.1_12
BUSCOaEOG786VJT	XM_017186812.1_1	XM_001984982.1_4	XM_012293162.1_5	XM_011064545.1_5	XM_011160849.1_6
BUSCOaEOG7WF0G9	XM_017197708.1_22	XM_001983204.1_23	XM_012291747.1_19	XM_011064322.1_26	XM_011177685.1_20
BUSCOaEOG7DK51V	XM_017187719.1_6	XM_001983392.1_5	XM_012283741.1_8	XM_011064133.1_10	XM_011162109.1_6
BUSCOaEOG77754Z	XM_017184187.1_7	XM_001990310.1_7	XM_012293744.1_10	XM_011068131.1_8	XM_011167641.1_14
BUSCOaEOG78DM0D	XM_017202144.1_5	XM_001994713.1_11	XM_003704549.2_12	XM_011065785.1_9	XM_011161752.1_9
BUSCOaEOG75FGTQ	XM_017202816.1_12	XM_001989994.1_8	XM_012298479.1_7	XM_011054768.1_7	XM_011158930.1_7
BUSCOaEOG7M3WDH	XM_017193231.1_10	XM_001985356.1_8	XM_012298246.1_15	XR_846870.1_10	XM_011157175.1_15
BUSCOaEOG7H1X1C	XM_017206632.1_3	XM_001989453.1_5	XM_003703898.2_6	XM_011059805.1_7	XM_011171099.1_6
BUSCOaEOG710B2R	XM_017201901.1_5	XM_001990767.1_15	XM_003700978.2_6	XM_011068122.1_8	XM_011167622.1_7
BUSCOaEOG7M3WD7	XM_017198679.1_20	XM_001987127.1_13	XM_012287375.1_13	XM_011055460.1_15	XM_011158738.1_8
BUSCOaEOG7201HK	XM_017192419.1_2	XM_001988282.1_2	XM_003700139.2_2	XM_011053363.1_3	XM_011161235.1_2
BUSCOaEOG7Z3SJK	XM_017188785.1_10	XM_001990567.1_9	XM_012293523.1_10	XM_011054297.1_7	XM_011169750.1_10
BUSCOaEOG7KQDFM	XM_017191512.1_8	XM_001990494.1_12	XM_012279519.1_14	XM_011068458.1_11	XM_011169432.1_12
BUSCOaEOG7X6ZD7	XM_017202475.1_7	XM_001983792.1_6	XM_012290187.1_9	XM_011053406.1_8	XM_011161184.1_6
BUSCOaEOG7KQDGQ	XM_017196462.1_6	XM_001992143.1_8	XM_012280547.1_12	XM_011069929.1_6	XM_011177523.1_7
BUSCOaEOG732M3J	XM_017186577.1_6	XM_001991001.1_8	XM_003706731.2_14	XM_011054718.1_9	XM_011173769.1_10
BUSCOaEOG7KDSRG	XM_017201324.1_7	XM_001989780.1_8	XM_003703428.2_11	XM_011066390.1_13	XM_011158456.1_7
BUSCOaEOG7RVNW5	XM_017204194.1_9	XM_001983458.1_8	XM_012281295.1_12	XM_011054685.1_15	XM_011173807.1_17
BUSCOaEOG75FGVS	XM_017198726.1_3	XM_001986749.1_3	XM_003699517.2_4	XM_011060401.1_5	XM_011166652.1_6
BUSCOaEOG7XHK43	XM_017192012.1_6	XM_001988435.1_12	XM_003699364.2_9	XM_011063553.1_14	XM_011170808.1_9
BUSCOaEOG71S91S	XM_017187443.1_1	XM_001993486.1_5	XM_003701552.2_1	XM_011057592.1_3	XM_011160629.1_2
BUSCOaEOG718XSG	XM_017191164.1_6	XM_001990714.1_7	XM_012286575.1_13	XM_011053529.1_10	XM_011161077.1_15
BUSCOaEOG7HTVZ9	XM_017202409.1_2	XM_001983129.1_4	XM_012283726.1_5	XM_011055071.1_4	XM_011164337.1_4
BUSCOaEOG77QHBM	XM_017190511.1_3	XM_001992520.1_5	XM_003703694.2_6	XM_011067259.1_6	XM_011170752.1_3
BUSCOaEOG761Q81	XM_017204594.1_10	XM_001993035.1_13	XM_012293007.1_17	XM_011062681.1_10	XM_011172078.1_8
BUSCOaEOG7ZM4SJ	XM_017203005.1_3	XM_001994041.1_4	XM_003701041.2_10	XM_011058214.1_8	XM_011168244.1_12
BUSCOaEOG7GNF2V	XM_017191738.1_4	XM_001989649.1_6	XM_003707412.2_4	XM_011068075.1_3	XM_011169153.1_9
BUSCOaEOG7BSGQT	XM_017187304.1_7	XM_001993006.1_8	XM_012279664.1_2	XM_011066618.1_7	XM_011164414.1_7
BUSCOaEOG7G52WC	XM_017186959.1_4	XM_001995828.1_3	XM_003703660.2_5	XM_011069393.1_6	XM_011163460.1_5
BUSCOaEOG7K9XJW	XM_017204068.1_2	XM_001983160.1_3	XM_003699585.2_5	XM_011056842.1_5	XM_011171732.1_5
BUSCOaEOG7J4GNG	XM_017202016.1_3	XM_001990221.1_5	XM_012293977.1_7	XM_011062183.1_7	XM_011173178.1_4
BUSCOaEOG75BMKC	XM_017191856.1_9	XM_001988831.1_10	XM_012283522.1_14	XM_011064447.1_16	XM_011160781.1_12
BUSCOaEOG7HXR61	XM_017202437.1_6	XM_001985396.1_6	XM_012298050.1_12	XM_011059803.1_12	XM_011168610.1_9
BUSCOaEOG7520V9	XM_017200380.1_19	XM_001988012.1_22	XM_012281190.1_23	XM_011052885.1_21	XM_011160376.1_21
BUSCOaEOG767FSK	XM_017188171.1_2	XM_001988384.1_5	XM_003701042.2_8	XM_011058213.1_6	XM_011168246.1_4
BUSCOaEOG7VQWTK	XM_017201927.1_14	XM_001989794.1_17	XM_012283125.1_7	XM_011050829.1_9	XM_011162301.1_8
BUSCOaEOG7TBQFV	XM_017185231.1_17	XM_001986137.1_15	XM_003703254.2_15	XM_011063386.1_20	XM_011177228.1_15
BUSCOaEOG7VTS26	XM_017186356.1_9	XM_001994339.1_9	XM_012294549.1_12	XM_011058878.1_9	XM_011172546.1_10
BUSCOaEOG7GBT9Q	XM_017200999.1_24	XM_001996402.1_18	XM_003699186.2_22	XM_011064528.1_25	XM_011175936.1_19
BUSCOaEOG72GCNJ	XM_017186227.1_18	XM_001996093.1_20	XM_003703453.2_19	XM_011056760.1_22	XM_011160489.1_20
BUSCOaEOG7GJJST	XM_017193985.1_9	XM_001986005.1_10	XR_001095904.1_17	XM_011067835.1_14	XM_011177915.1_17
BUSCOaEOG7748VX	XM_017204122.1_20	XM_001983527.1_23	XM_003699632.2_20	XM_011060996.1_24	XM_011169520.1_25
BUSCOaEOG7CP9VS	XM_017193065.1_9	XM_001984603.1_11	XM_003701101.2_18	XM_011057513.1_19	XM_011157059.1_14
BUSCOaEOG7MDH3X	XM_017186742.1_8	XM_001984903.1_16	XM_003699948.2_14	XM_011052447.1_17	XM_011167936.1_13
BUSCOaEOG7HTVXN	XM_017206584.1_11	XM_001993689.1_13	XM_012285735.1_6	XM_011055027.1_8	XM_011164309.1_14
BUSCOaEOG7GV5HF	XM_017185021.1_24	XM_001995536.1_29	XM_012282988.1_21	XM_011063614.1_25	XM_011175283.1_22
BUSCOaEOG7GBTCD	XM_017192591.1_5	XM_001992454.1_5	XM_012296725.1_15	XM_011051064.1_11	XM_011174582.1_2
BUSCOaEOG7R5K7X	XM_017206211.1_5	XM_001987932.1_4	XM_012280460.1_2	XM_011070910.1_7	XM_011175565.1_3
BUSCOaEOG76F67P	XM_017187943.1_2	XM_001985024.1_5	XM_003706170.2_4	XM_011053743.1_6	XM_011167395.1_5
BUSCOaEOG72CHFZ	XM_017190823.1_5	XM_001988557.1_9	XR_001096891.1_8	XM_011051695.1_5	XM_011165284.1_5
BUSCOaEOG7F2H6W	XM_017203743.1_9	XM_001985767.1_6	XM_003703372.2_14	XM_011064072.1_11	XM_011161303.1_9
BUSCOaEOG7MQ3V4	XM_017206222.1_19	XM_001987943.1_21	XM_012284730.1_23	XM_011059279.1_10	XM_011168252.1_12
BUSCOaEOG7PCWWJ	XM_017201809.1_19	XM_001992845.1_26	XM_012279495.1_29	XM_011061091.1_28	XM_011171112.1_19
BUSCOaEOG7D2SVC	XM_017189751.1_5	XM_001995365.1_10	XM_012286754.1_5	XM_011064480.1_6	XM_011160815.1_3
BUSCOaEOG74NHZB	XM_017196542.1_3	XM_001985437.1_2	XM_012298770.1_4	XM_011057507.1_3	XM_011157067.1_3
BUSCOaEOG78WZ5M	XM_017205288.1_16	XM_001994131.1_15	XM_012289324.1_30	XM_011056227.1_14	XM_011175821.1_21
BUSCOaEOG7QP714	XM_017203773.1_10	XM_001992867.1_6	XM_012285005.1_9	XM_011064986.1_9	XM_011159728.1_7
BUSCOaEOG7C8TXM	XM_017196557.1_6	XM_001984776.1_6	XM_003702167.2_8	XM_011054544.1_8	XM_011164202.1_9
BUSCOaEOG7X9TMV	XM_017191138.1_14	XM_001994398.1_19	XM_012279682.1_21	XM_011054738.1_22	XM_011173805.1_24
BUSCOaEOG70GZWW	XM_017204291.1_5	XM_001984992.1_8	XM_012282314.1_9	XM_011051413.1_9	XM_011167694.1_7
BUSCOaEOG7HXR59	XM_017187159.1_8	XM_001996607.1_6	XM_003704224.2_8	XM_011053713.1_9	XM_011175215.1_10
BUSCOaEOG7S58M4	XM_017197856.1_9	XM_001985336.1_9	XM_003706587.2_9	XM_011060776.1_8	XM_011175363.1_10
BUSCOaEOG7ZDD92	XM_017191602.1_5	XM_001990479.1_5	XM_003705362.2_23	XM_011058407.1_5	XM_011168789.1_5
BUSCOaEOG7FRKWK	XM_017198640.1_9	XM_001986087.1_15	XM_012283536.1_6	XM_011068699.1_5	XM_011163933.1_7
BUSCOaEOG7ZWRFZ	XM_017190787.1_6	XM_001988508.1_10	XM_012288178.1_14	XM_011066260.1_15	XM_011161886.1_14
BUSCOaEOG73NTHF	XM_017205961.1_10	XM_001986785.1_14	XM_003704175.2_10	XM_011065340.1_12	XM_011164656.1_13
BUSCOaEOG7XMFBN	XM_017199512.1_7	XM_001990904.1_13	XM_012285814.1_14	XM_011057282.1_19	XM_011160804.1_15
BUSCOaEOG7JB749	XM_017195622.1_5	XM_001986976.1_5	XM_003707716.1_7	XM_011057650.1_5	XM_011169873.1_2
BUSCOaEOG7HFCZW	XM_017188306.1_5	XM_001988978.1_7	XM_003699690.2_8	XM_011067231.1_6	XM_011169916.1_8
BUSCOaEOG7WF0GF	XM_017195414.1_16	XM_001995629.1_17	XM_003701446.2_19	XM_011069333.1_21	XM_011158151.1_12
BUSCOaEOG7HFCZP	XM_017204526.1_7	XM_001985326.1_8	XR_001096589.1_11	XM_011066266.1_9	XM_011161884.1_11
BUSCOaEOG7B3D22	XM_017202207.1_4	XM_001983586.1_10	XM_012297715.1_5	XM_011054175.1_7	XM_011171476.1_5
BUSCOaEOG7Q5VV5	XM_017200986.1_2	XM_001987984.1_7	XM_003704210.2_7	XM_011065018.1_8	XM_011159757.1_6
BUSCOaEOG7WXBQ5	XM_017184056.1_8	XM_001984269.1_11	XM_003702173.2_20	XM_011056698.1_11	XM_011160551.1_6
BUSCOaEOG764KGC	XM_017190212.1_19	XM_001991295.1_28	XM_012279330.1_18	XM_011050890.1_27	XM_011161282.1_26
BUSCOaEOG7WHVR3	XM_017193755.1_3	XM_001991246.1_7	XR_001097521.1_9	XM_011059103.1_9	XM_011165874.1_11
BUSCOaEOG7B6896	XM_017206023.1_3	XM_001987381.1_8	XM_012293557.1_11	XM_011061087.1_8	XM_011162415.1_6
BUSCOaEOG73G320	XM_017200792.1_4	XM_001992647.1_8	XM_003703700.2_7	XM_011067286.1_5	XM_011170731.1_7
BUSCOaEOG7D8JBK	XM_017188438.1_3	XM_001989038.1_3	XM_012298372.1_18	XM_011063525.1_3	XM_011168636.1_4
BUSCOaEOG7JTK92	XM_017189207.1_9	XM_001986886.1_12	XM_012284313.1_38	XM_011060601.1_12	XM_011162884.1_9
BUSCOaEOG7NKZ06	XM_017192675.1_5	XM_001992295.1_12	XM_003699804.2_11	XM_011068979.1_12	XM_011172692.1_8
BUSCOaEOG732M2M	XM_017194038.1_14	XM_001985839.1_17	XM_012295682.1_22	XM_011056392.1_18	XM_011170374.1_18
BUSCOaEOG7F2H7N	XM_017202512.1_6	XM_001983666.1_5	XM_003702719.2_11	XM_011051868.1_8	XM_011159028.1_7
BUSCOaEOG7KX4ZN	XM_017204791.1_4	XM_001989661.1_3	XM_003703579.2_3	XM_011070425.1_4	XM_011171831.1_5
BUSCOaEOG7JHZKF	XM_017200745.1_7	XM_001991609.1_9	XM_003706848.2_11	XM_011069596.1_9	XM_011170533.1_9
BUSCOaEOG76XJD1	XM_017204963.1_20	XM_001989206.1_30	XM_003702803.2_33	XM_011054549.1_31	XM_011159337.1_26
BUSCOaEOG799F5M	XM_017187365.1_1	XM_001988221.1_5	XM_003708309.2_6	XM_011063313.1_3	XM_011163015.1_3
BUSCOaEOG789QSQ	XM_017202544.1_2	XM_001983190.1_4	XM_012284140.1_11	XM_011051954.1_9	XM_011159043.1_8
BUSCOaEOG7Q04CG	XM_017196484.1_3	XM_001985093.1_4	XM_003700849.2_5	XM_011066620.1_16	XM_011164413.1_4
BUSCOaEOG7FNQNF	XM_017194654.1_14	XM_001997101.1_7	XM_012281473.1_15	XM_011062264.1_17	XM_011177126.1_16
BUSCOaEOG7M6RN9	XM_017205562.1_8	XM_001989276.1_9	XM_003706100.2_13	XM_011067831.1_11	XM_011168207.1_10
BUSCOaEOG72ZQTR	XM_017195400.1_16	XM_001991192.1_14	XM_012292774.1_19	XM_011052072.1_14	XM_011168688.1_14
BUSCOaEOG7JMTTQ	XM_017195216.1_5	XM_001991641.1_13	XM_012295951.1_12	XM_011050870.1_13	XM_011161249.1_12
BUSCOaEOG7S2DBK	XM_017187712.1_25	XM_001984015.1_31	XM_003708103.2_29	XM_011062493.1_34	XM_011164017.1_30
BUSCOaEOG7C5ZPD	XM_017184416.1_7	XM_001990199.1_8	XM_012294127.1_10	XM_011057256.1_12	XM_011162237.1_14
BUSCOaEOG7Z0XB2	XM_017187428.1_4	XM_001993008.1_7	XM_003702517.2_9	XM_011052662.1_6	XM_011177405.1_6
BUSCOaEOG71CT2H	XM_017202121.1_4	XM_001990681.1_8	XM_012283781.1_17	XM_011054167.1_4	XM_011171425.1_5
BUSCOaEOG75JC1Z	XM_017201684.1_14	XM_001989818.1_19	XM_012289195.1_15	XM_011056562.1_20	XM_011169186.1_15
BUSCOaEOG7QS38D	XM_017191007.1_4	XM_001990829.1_11	XM_003705379.2_6	XM_011055468.1_6	XM_011161873.1_5
BUSCOaEOG70KV4Z	XM_017205484.1_1	XM_001988650.1_4	XM_012296397.1_5	XM_011059413.1_5	XM_011167050.1_3
BUSCOaEOG757RCQ	XM_017187375.1_7	XM_001988227.1_7	XM_012281504.1_8	XM_011061225.1_5	XM_011171150.1_7
BUSCOaEOG74BX5S	XM_017194829.1_8	XM_001986693.1_16	XM_003702493.2_17	XM_011052031.1_20	XM_011162629.1_14
BUSCOaEOG7DCDJT	XM_017187162.1_10	XM_001996614.1_7	XR_001095982.1_15	XM_011070562.1_15	XM_011168821.1_10
BUSCOaEOG73G32F	XM_017195806.1_6	XM_001995141.1_4	XM_012289455.1_5	XM_011070092.1_8	XM_011173940.1_6
BUSCOaEOG76J2GB	XM_017188449.1_4	XM_001993129.1_5	XM_012279600.1_6	XM_011062312.1_6	XM_011170824.1_6
BUSCOaEOG7F87Q3	XM_017194208.1_9	XM_001985847.1_15	XM_003707141.2_15	XM_011053488.1_10	XM_011161115.1_12
BUSCOaEOG78MBG3	XM_017197874.1_4	XM_001991166.1_9	XM_012282077.1_7	XM_011061959.1_11	XM_011159544.1_9
BUSCOaEOG7CP9X6	XM_017196194.1_9	XM_001995386.1_12	XM_012284484.1_14	XM_011061586.1_12	XM_011158194.1_12
BUSCOaEOG7P397B	XM_017192742.1_5	XM_001995698.1_5	XM_003704183.2_7	XM_011059212.1_6	XM_011169700.1_7
BUSCOaEOG7F87RD	XM_017200303.1_3	XM_001991948.1_4	XM_003706890.2_4	XM_011061206.1_5	XR_850628.1_4
BUSCOaEOG7NPT7B	XM_017192221.1_5	XM_001989007.1_6	XM_003704208.2_8	XM_011065036.1_16	XM_011169678.1_12
BUSCOaEOG7FVG4F	XM_017194152.1_6	XM_001984521.1_15	XM_012295468.1_13	XM_011052524.1_16	XM_011167860.1_18
BUSCOaEOG7ZH8J8	XM_017206122.1_8	XM_001991300.1_2	XM_003706622.2_11	XM_011065908.1_4	XM_011160877.1_4
BUSCOaEOG7WB47P	XM_017192970.1_14	XM_001985292.1_15	XM_012286024.1_11	XM_011066607.1_20	XM_011164436.1_16
BUSCOaEOG7M3WF0	XR_001771761.1_6	XM_001992631.1_6	XM_012295009.1_6	XM_011061352.1_10	XM_011168587.1_8
BUSCOaEOG7R2Q05	XM_017193886.1_4	XM_001986842.1_8	XM_012293717.1_11	XM_011064677.1_5	XM_011165250.1_5
BUSCOaEOG7Z0XBG	XM_017198377.1_6	XM_001987421.1_7	XM_003706572.2_4	XM_011068533.1_5	XM_011165647.1_6
BUSCOaEOG7K19S2	XM_017193321.1_17	XM_001994425.1_20	XM_003699228.2_17	XM_011062333.1_29	XM_011174850.1_20
BUSCOaEOG73C6T4	XM_017200021.1_9	XM_001994734.1_11	XM_003699276.2_8	XM_011068073.1_12	XM_011169878.1_12
BUSCOaEOG7BPMGC	XM_017201784.1_14	XM_001994828.1_23	XM_012280375.1_24	XM_011056059.1_14	XM_011160725.1_11
BUSCOaEOG7Z0XC0	XM_017204476.1_2	XM_001985133.1_3	XM_012292972.1_8	XM_011065685.1_1	XM_011159820.1_3
BUSCOaEOG75TZSD	XM_017197222.1_8	XM_001995973.1_8	XM_003701123.2_2	XM_011069922.1_5	XM_011177531.1_6
BUSCOaEOG7MM7MK	XM_017206034.1_18	XM_001993037.1_6	XM_003705058.2_7	XM_011070871.1_8	XM_011160158.1_19
BUSCOaEOG7WQM7F	XM_017188780.1_4	XM_001996246.1_5	XM_012290693.1_10	XM_011058212.1_5	XM_011164758.1_9
BUSCOaEOG7HTVX2	XM_017195721.1_4	XM_001995410.1_7	XR_001096187.1_12	XM_011052955.1_11	XM_011166397.1_8
BUSCOaEOG7T500F	XM_017206019.1_5	XM_001987776.1_8	XM_003708127.2_9	XM_011064811.1_7	XM_011161681.1_6
BUSCOaEOG7162KG	XM_017188299.1_4	XM_001988928.1_3	XM_012294599.1_3	XM_011054135.1_6	XM_011171283.1_6
BUSCOaEOG76J2GG	XM_017197738.1_3	XM_001984174.1_5	XM_003702000.2_5	XM_011061885.1_4	XM_011169396.1_4
BUSCOaEOG7BWC01	XM_017190788.1_5	XM_001988509.1_9	XM_012289490.1_6	XM_011069524.1_9	XM_011178033.1_8
BUSCOaEOG7K19SJ	XM_017203560.1_5	XM_001983501.1_9	XM_012292375.1_8	XM_011066035.1_9	XM_011173129.1_5
BUSCOaEOG7SRH2V	XM_017203463.1_3	XM_001985163.1_3	XM_012290403.1_4	XM_011068448.1_6	XM_011165640.1_3
BUSCOaEOG7N0QM8	XM_017183697.1_3	XM_001987488.1_3	XM_003707754.2_6	XM_011057300.1_4	XM_011164106.1_2
BUSCOaEOG7SJRJ8	XM_017195208.1_15	XM_001992448.1_28	XM_003706300.2_31	XM_011064068.1_28	XM_011161300.1_23
BUSCOaEOG7Q04BG	XM_017186817.1_12	XM_001985605.1_13	XM_003702717.2_15	XM_011061564.1_15	XM_011158212.1_11
BUSCOaEOG7D5P26	XM_017204010.1_17	XM_001985519.1_17	XM_003708198.2_17	XM_011057654.1_24	XM_011166931.1_19
BUSCOaEOG7HN4DX	XM_017200185.1_11	XM_001991806.1_14	XM_003700290.2_21	XM_011056354.1_15	XM_011170397.1_13
BUSCOaEOG7PPHP4	XM_017206216.1_6	XM_001987937.1_5	XM_003704846.2_6	XM_011063098.1_6	XM_011161006.1_10
BUSCOaEOG799F49	XM_017206022.1_14	XM_001993036.1_18	XM_012283993.1_16	XM_011067984.1_18	XM_011168767.1_19
BUSCOaEOG7G7Z4W	XM_017201238.1_5	XM_001993114.1_2	XM_012279905.1_5	XM_011065305.1_4	XM_011157910.1_3
BUSCOaEOG79D9C6	XM_017195200.1_69	XM_001992648.1_23	XM_012283324.1_23	XM_011063969.1_13	XM_011165429.1_24
BUSCOaEOG7MWVC8	XM_017199799.1_8	XM_001993940.1_10	XR_001095948.1_15	XM_011059180.1_9	XM_011174348.1_12
BUSCOaEOG7W1HHZ	XM_017183514.1_15	XM_001996062.1_17	XM_012287324.1_14	XM_011070355.1_11	XM_011163916.1_14
BUSCOaEOG728N67	XM_017200374.1_5	XM_001993476.1_8	XM_012289973.1_11	XM_011061842.1_19	XM_011157792.1_10
BUSCOaEOG7JMTVJ	XM_017185806.1_3	XM_001988768.1_4	XM_003700571.2_5	XM_011067331.1_5	XM_011158073.1_6
BUSCOaEOG7PW83Z	XM_017200066.1_10	XM_001991068.1_7	XM_003700494.2_8	XM_011057425.1_7	XM_011169548.1_5
BUSCOaEOG7RC9PZ	XM_017193503.1_6	XM_001987967.1_7	XM_003707748.2_13	XM_011055904.1_13	XM_011165098.1_9
BUSCOaEOG73ZF79	XM_017204580.1_19	XM_001983659.1_29	XM_012292333.1_21	XM_011054186.1_27	XM_011168817.1_25
BUSCOaEOG77X7S6	XM_017190948.1_11	XM_001989855.1_16	XM_003704948.2_18	XM_011070302.1_19	XM_011177855.1_13
BUSCOaEOG7C076V	XM_017195154.1_2	XM_001992794.1_4	XM_012295298.1_5	XM_011061981.1_4	XM_011168180.1_3
BUSCOaEOG7BD0SV	XM_017202483.1_4	XM_001985074.1_7	XM_012288488.1_9	XM_011066096.1_11	XM_011162603.1_8
BUSCOaEOG71KJHV	XM_017201941.1_7	XM_001990796.1_10	XM_012287660.1_5	XM_011051198.1_4	XM_011160037.1_4
BUSCOaEOG7VQWT3	XM_017202888.1_5	XM_001990379.1_11	XM_012292690.1_10	XM_011063172.1_9	XM_011162948.1_11
BUSCOaEOG7S58MB	XM_017203795.1_10	XM_001992964.1_14	XM_012295324.1_13	XM_011061991.1_13	XM_011158286.1_12
BUSCOaEOG7KT8R4	XM_017195180.1_8	XM_001991201.1_5	XM_012295199.1_12	XM_011055153.1_6	XM_011163600.1_6
BUSCOaEOG7097CZ	XM_017189216.1_4	XM_001987308.1_9	XM_003703503.2_11	XM_011057960.1_12	XM_011177409.1_12
BUSCOaEOG73C6T3	XR_001771251.1_8	XM_001985538.1_8	XM_003707259.2_12	XM_011067663.1_13	XM_011169155.1_13
BUSCOaEOG710B26	XM_017193775.1_15	XM_001987272.1_19	XM_012283482.1_17	XM_011068653.1_19	XM_011177574.1_20
BUSCOaEOG7BKR9J	XM_017202541.1_1	XM_001984089.1_3	XM_003701379.2_5	XM_011067060.1_6	XM_011176104.1_5
BUSCOaEOG7XQ9M1	XM_017202055.1_5	XM_001990766.1_7	XM_012289825.1_8	XM_011051806.1_5	XM_011169326.1_6
BUSCOaEOG70SKMV	XM_017194493.1_3	XM_001986908.1_6	XM_012279690.1_6	XM_011058691.1_5	XM_011164170.1_9
BUSCOaEOG7H4S7J	XM_017192576.1_5	XM_001992268.1_8	XM_003707854.2_17	XM_011054669.1_12	XM_011169782.1_10
BUSCOaEOG7QCM97	XM_017202160.1_6	XM_001994732.1_9	XM_012298272.1_23	XM_011065294.1_18	XM_011165489.1_17
BUSCOaEOG7TV2NB	XM_017191392.1_32	XM_001989653.1_14	XM_012295971.1_31	XM_011060932.1_12	XM_011175407.1_25
BUSCOaEOG710B2T	XM_017188482.1_5	XM_001988990.1_6	XM_012294331.1_20	XM_011054577.1_18	XM_011168065.1_16
BUSCOaEOG7C33FP	XM_017206810.1_6	XM_001991461.1_7	XM_012283582.1_4	XM_011054335.1_5	XM_011164641.1_2
BUSCOaEOG7QKBRN	XM_017198545.1_56	XM_001986232.1_51	XM_012298866.1_49	XM_011068546.1_48	XM_011157334.1_33
BUSCOaEOG7KMJ6T	XM_017204442.1_5	XM_001984749.1_12	XM_003706714.2_15	XM_011051237.1_11	XM_011162771.1_13
BUSCOaEOG7DRWHT	XM_017205919.1_4	XM_001986284.1_8	XM_003703022.2_12	XM_011063682.1_13	XM_011174140.1_15
BUSCOaEOG72S0CR	XM_017183668.1_8	XM_001995106.1_12	XM_003705550.2_10	XM_011059477.1_11	XM_011157944.1_10
BUSCOaEOG7N9B8V	XM_017184640.1_3	XM_001994613.1_5	XM_012289964.1_5	XM_011070873.1_6	XM_011168563.1_8
BUSCOaEOG7G52W6	XM_017187571.1_6	XM_001983408.1_3	XM_003699208.2_9	XM_011067918.1_7	XM_011175792.1_5
BUSCOaEOG7Q30KR	XM_017204668.1_5	XM_001983479.1_8	XM_012282631.1_10	XM_011064923.1_8	XM_011159667.1_6
BUSCOaEOG75BMKJ	XM_017194479.1_8	XM_001994952.1_9	XM_003699514.2_10	XM_011060417.1_8	XM_011167123.1_12
BUSCOaEOG7X435D	XM_017192503.1_6	XM_001989158.1_10	XM_012298132.1_6	XM_011067052.1_14	XM_011176051.1_6
BUSCOaEOG735G9R	XM_017197435.1_12	XM_001989189.1_17	XM_003702061.2_18	XM_011068494.1_18	XM_011169402.1_16
BUSCOaEOG7WHVS4	XM_017201549.1_2	XM_001993807.1_3	XM_012287916.1_5	XM_011069539.1_6	XM_011177755.1_3
BUSCOaEOG75FGT3	XM_017184843.1_13	XM_001983567.1_18	XM_003702703.2_11	XM_011065485.1_15	XM_011168827.1_11
BUSCOaEOG7G52TX	XM_017186538.1_18	XM_001995490.1_10	XM_012298757.1_10	XM_011057502.1_27	XM_011157073.1_9
BUSCOaEOG790TDR	XM_017189696.1_11	XM_001987389.1_18	XM_003708301.2_16	XR_846569.1_12	XM_011158172.1_13
BUSCOaEOG7DK52Z	XM_017185010.1_2	XM_001984170.1_1	XM_003702526.2_1	XM_011060286.1_2	XM_011177177.1_2
BUSCOaEOG7DVRR0	XM_017192038.1_7	XM_001988390.1_11	XM_003707919.2_7	XM_011059422.1_10	XM_011167045.1_10
BUSCOaEOG7K19SX	XM_017189096.1_10	XM_001986022.1_15	XM_003704611.2_10	XM_011059123.1_9	XM_011165868.1_11
BUSCOaEOG7GBTC1	XM_017199568.1_3	XM_001995659.1_5	XM_003702758.2_11	XM_011053221.1_7	XM_011160210.1_8
BUSCOaEOG7ZSW6Q	XM_017197086.1_15	XM_001996851.1_5	XM_003703923.2_19	XM_011060375.1_18	XM_011174767.1_17
BUSCOaEOG7ZWRFM	XM_017192413.1_18	XM_001989008.1_17	XM_003699362.2_28	XM_011059558.1_30	XM_011166293.1_19
BUSCOaEOG7K9XH8	XM_017183884.1_5	XM_001993742.1_11	XM_012280950.1_13	XM_011056874.1_14	XM_011166412.1_8
BUSCOaEOG7RNXF1	XM_017197103.1_12	XM_001993119.1_11	XM_012297521.1_11	XM_011063588.1_11	XM_011170777.1_9
BUSCOaEOG7X6ZD0	XM_017201651.1_7	XM_001990373.1_8	XM_003703896.2_9	XM_011059623.1_15	XM_011175194.1_16
BUSCOaEOG77DWMW	XM_017195706.1_6	XM_001995411.1_6	XM_012296584.1_6	XM_011060234.1_4	XM_011159382.1_3
BUSCOaEOG7PGS5W	XM_017197111.1_3	XM_001996163.1_2	XM_003705055.2_4	XM_011054042.1_9	XM_011171721.1_9
BUSCOaEOG7ZWRGC	XM_017205161.1_4	XM_001987889.1_6	XM_012288867.1_8	XM_011062987.1_9	XM_011172204.1_4
BUSCOaEOG7VN1K7	XM_017200797.1_12	XM_001992667.1_12	XM_012290419.1_14	XM_011061093.1_14	XM_011170311.1_18
BUSCOaEOG7GBTD1	XM_017185187.1_2	XM_001987831.1_2	XM_003702443.2_7	XM_011070884.1_2	XM_011168646.1_2
BUSCOaEOG7SFW9Q	XM_017197906.1_9	XM_001983908.1_13	XM_003706735.2_12	XM_011056117.1_11	XM_011170637.1_11
BUSCOaEOG70WFVN	XM_017197176.1_7	XM_001990596.1_4	XM_003705911.2_7	XM_011061057.1_4	XM_011166167.1_5
BUSCOaEOG7MT036	XM_017193304.1_10	XM_001994419.1_10	XM_003708503.2_7	XM_011059801.1_12	XM_011168597.1_13
BUSCOaEOG7T23SB	XM_017201302.1_4	XM_001996646.1_6	XM_003708003.2_8	XM_011061685.1_8	XM_011164594.1_6
BUSCOaEOG7N0QKD	XM_017194914.1_2	XM_001993097.1_4	XM_003699236.2_6	XM_011058512.1_6	XM_011161524.1_3
BUSCOaEOG7WQM77	XM_017189583.1_2	XM_001994993.1_5	XM_003705227.2_5	XM_011060616.1_5	XM_011170339.1_6
BUSCOaEOG7TBQGW	XM_017205621.1_6	XM_001988442.1_6	XM_003705319.2_5	XM_011058153.1_6	XM_011158732.1_8
BUSCOaEOG77QHBH	XM_017202973.1_3	XM_001990231.1_6	XM_003708633.2_5	XM_011062386.1_8	XM_011168289.1_4
BUSCOaEOG75JC29	XM_017189203.1_8	XM_001987587.1_12	XM_012296791.1_10	XM_011062842.1_11	XM_011161571.1_9
BUSCOaEOG7M9MXR	XM_017193502.1_2	XM_001987227.1_3	XM_012291033.1_7	XM_011059675.1_3	XM_011169531.1_3
BUSCOaEOG7B3D3M	XM_017201346.1_3	XM_001993296.1_4	XM_003700187.2_3	XM_011053442.1_9	XM_011161160.1_5
BUSCOaEOG7TNB5T	XM_017204220.1_9	XM_001984190.1_16	XM_003706841.2_17	XM_011063143.1_12	XM_011165532.1_10
BUSCOaEOG7FVG45	XM_017206595.1_12	XM_001988429.1_22	XM_012280019.1_11	XM_011069588.1_14	XM_011161458.1_10
BUSCOaEOG7FC3XV	XM_017195445.1_4	XM_001991909.1_8	XM_012295745.1_9	XM_011070085.1_11	XM_011174014.1_10
BUSCOaEOG72GCMZ	XM_017200474.1_15	XM_001991642.1_32	XM_003704260.2_21	XM_011068555.1_20	XM_011163191.1_36
BUSCOaEOG7XDPXM	XM_017204699.1_6	XM_001983895.1_6	XM_012294899.1_5	XM_011069177.1_12	XM_011157353.1_10
BUSCOaEOG7H1X14	XM_017193450.1_6	XM_001987963.1_5	XM_003707767.2_13	XM_011066084.1_6	XM_011158378.1_5
BUSCOaEOG7TV2ND	XM_017205703.1_12	XM_001988815.1_21	XM_003699197.2_23	XM_011067348.1_9	XM_011158064.1_12
BUSCOaEOG7429H7	XM_017205312.1_3	XM_001996215.1_3	XM_003699232.2_11	XM_011067240.1_2	XM_011170759.1_1
BUSCOaEOG75TZT8	XM_017192172.1_3	XM_001988962.1_6	XM_003699652.2_5	XM_011067588.1_10	XM_011162553.1_6
BUSCOaEOG75TZRM	XM_017200465.1_10	XM_001992616.1_16	XM_012290305.1_15	XM_011066696.1_19	XM_011164360.1_11
BUSCOaEOG77TCJX	XM_017200194.1_4	XM_001991663.1_8	XM_003703880.2_14	XM_011066235.1_20	XM_011159796.1_5
BUSCOaEOG7DK511	XM_017195145.1_12	XM_001992796.1_15	XM_012286252.1_18	XM_011061495.1_17	XM_011160610.1_11
BUSCOaEOG7RC9R2	XM_017190107.1_2	XM_001995724.1_3	XM_003702179.2_6	XM_011060027.1_9	XM_011160433.1_6
BUSCOaEOG7HXR4N	XM_017190436.1_10	XM_001995531.1_14	XM_003705079.2_20	XM_011058926.1_21	XM_011172866.1_18
BUSCOaEOG7NSPH6	XM_017188804.1_4	XM_001993990.1_6	XM_003708534.2_5	XM_011061325.1_8	XM_011168604.1_8
BUSCOaEOG7QGGK3	XM_017184775.1_4	XM_001984158.1_9	XM_003702267.2_11	XM_011070494.1_9	XM_011160595.1_9
BUSCOaEOG73JZ86	XM_017193342.1_25	XM_001994426.1_37	XM_003707143.2_47	XM_011053999.1_43	XM_011171958.1_36
BUSCOaEOG7VBDVW	XM_017191616.1_5	XM_001989934.1_4	XM_003708527.2_10	XM_011067049.1_9	XM_011176033.1_10
BUSCOaEOG7W4CS3	XM_017188810.1_3	XM_001994475.1_6	XM_012298644.1_7	XM_011070236.1_7	XM_011173736.1_10
BUSCOaEOG7ZDD96	XM_017196730.1_4	XM_001992574.1_5	XM_003700312.2_4	XM_011064408.1_7	XM_011177621.1_7
BUSCOaEOG7V7JMH	XM_017204486.1_3	XM_001984692.1_10	XM_003702015.2_6	XM_011060614.1_9	XM_011165659.1_9
BUSCOaEOG7JXFKB	XM_017186554.1_5	XM_001990945.1_4	XM_003707455.2_9	XM_011058860.1_3	XM_011172239.1_7
BUSCOaEOG76J2G3	XM_017197977.1_10	XM_001983244.1_7	XM_012283218.1_7	XM_011052719.1_4	XM_011159216.1_4
BUSCOaEOG73G319	XM_017190979.1_32	XM_001993588.1_31	XM_003706956.2_37	XM_011065393.1_34	XM_011166850.1_34
BUSCOaEOG7ZH8JJ	XM_017191604.1_5	XM_001990481.1_3	XM_012281279.1_4	XM_011069335.1_2	XM_011173754.1_2
BUSCOaEOG77DWKT	XM_017205574.1_12	XM_001988415.1_14	XM_012285306.1_15	XM_011069324.1_14	XM_011163069.1_13
BUSCOaEOG7429HH	XM_017199447.1_3	XM_001991426.1_5	XM_012281763.1_5	XM_011062364.1_3	XM_011160074.1_3
BUSCOaEOG7D5P2D	XM_017200257.1_5	XM_001994236.1_11	XM_003704416.2_14	XM_011067683.1_17	XM_011172771.1_10
BUSCOaEOG7CS63P	XM_017198392.1_11	XM_001987618.1_11	XM_003708041.2_15	XM_011061780.1_15	XM_011160188.1_20
BUSCOaEOG7MQ3W7	XM_017198237.1_5	XM_001985711.1_8	XM_003701073.2_2	XR_846130.1_6	XM_011160674.1_6
BUSCOaEOG7QKBRR	XM_017205122.1_16	XM_001988020.1_24	XM_003699135.2_11	XM_011067551.1_21	XM_011166752.1_19
BUSCOaEOG757RCH	XM_017200024.1_2	XM_001994735.1_3	XM_003705136.2_3	XM_011064047.1_5	XM_011178071.1_6
BUSCOaEOG71GP7Z	XM_017197299.1_8	XM_001990437.1_11	XM_012280560.1_8	XM_011068634.1_11	XM_011177590.1_8
BUSCOaEOG7F2H74	XM_017185941.1_6	XM_001983430.1_9	XM_012295213.1_10	XM_011065817.1_6	XM_011157179.1_10
BUSCOaEOG7C8TX2	XM_017197796.1_12	XM_001984885.1_13	XM_003703365.2_14	XM_011055789.1_11	XM_011177283.1_11
BUSCOaEOG7SVC98	XM_017194061.1_3	XM_001986461.1_5	XM_012289777.1_5	XM_011069188.1_4	XM_011157350.1_4
BUSCOaEOG7G52V8	XM_017188659.1_13	XM_001990142.1_13	XM_003702622.2_18	XM_011052560.1_11	XM_011167835.1_11
BUSCOaEOG790TDN	XM_017190485.1_15	XM_001992316.1_11	XM_003699133.2_20	XM_011069972.1_16	XM_011177721.1_16
BUSCOaEOG7DG8S2	XM_017193489.1_7	XM_001993248.1_11	XM_012296269.1_13	XM_011064213.1_13	XM_011167453.1_15
BUSCOaEOG7GNF22	XM_017199410.1_3	XM_001992057.1_7	XM_012279262.1_10	XM_011070063.1_9	XM_011173629.1_8
BUSCOaEOG7H1X26	XM_017198654.1_4	XM_001986091.1_6	XM_003706080.2_3	XM_011051647.1_6	XM_011170491.1_5
BUSCOaEOG7201FJ	XM_017186160.1_24	XM_001993714.1_24	XM_003701502.2_34	XM_011056744.1_36	XM_011160732.1_33
BUSCOaEOG7WF0GC	XM_017199890.1_13	XM_001995528.1_12	XM_012279675.1_17	XM_011069090.1_12	XM_011172423.1_11
BUSCOaEOG781416	XM_017206117.1_10	XM_001992244.1_18	XM_012298825.1_16	XM_011052363.1_17	XM_011177432.1_11
BUSCOaEOG77DWMJ	XM_017203907.1_6	XM_001983475.1_6	XM_012284453.1_18	XM_011063195.1_9	XM_011162936.1_11
BUSCOaEOG7B689P	XM_017192740.1_16	XM_001995511.1_23	XM_012281208.1_19	XM_011052987.1_23	XM_011160389.1_19
BUSCOaEOG7Z9J2G	XM_017205600.1_4	XM_001993160.1_4	XM_012289223.1_7	XM_011061749.1_7	XR_851065.1_5
BUSCOaEOG7M6RNB	XM_017202395.1_16	XM_001985271.1_14	XM_012287749.1_17	XM_011058176.1_22	XM_011162723.1_3
BUSCOaEOG7F2H6Q	XM_017202959.1_18	XM_001990406.1_22	XM_012282891.1_12	XM_011060035.1_18	XM_011160441.1_17
BUSCOaEOG7TFKQ6	XM_017186142.1_11	XM_001989609.1_13	XM_012294242.1_17	XM_011062146.1_14	XM_011173067.1_16
BUSCOaEOG793PQ8	XM_017185001.1_6	XM_001983700.1_6	XM_012288257.1_6	XM_011052021.1_5	XM_011166188.1_6
BUSCOaEOG71GP8P	XM_017191910.1_7	XM_001988192.1_10	XM_012290919.1_14	XM_011063828.1_12	XM_011168481.1_11
BUSCOaEOG7RNXG4	XM_017195379.1_2	XM_001992000.1_2	XM_012293237.1_4	XM_011053398.1_4	XM_011161196.1_3
BUSCOaEOG7M3WD3	XM_017205463.1_16	XM_001997321.1_14	XM_012289421.1_29	XM_011068647.1_30	XM_011174769.1_21
BUSCOaEOG75FGV6	XM_017206803.1_7	XM_001991224.1_7	XM_012281720.1_9	XM_011066952.1_9	XM_011165325.1_8
BUSCOaEOG78MBFP	XM_017205648.1_21	XM_001986590.1_28	XM_003703698.2_35	XM_011067251.1_25	XM_011170753.1_21
BUSCOaEOG78Q6R0	XM_017191718.1_6	XM_001994862.1_6	XM_003701074.2_5	XM_011056050.1_8	XM_011160685.1_8
BUSCOaEOG7W781N	XM_017191951.1_7	XM_001993374.1_9	XM_003701652.2_8	XM_011066562.1_12	XM_011164130.1_9
BUSCOaEOG7MHCC0	XM_017204160.1_11	XM_001985239.1_11	XM_012298105.1_9	XM_011055883.1_10	XM_011166829.1_9
BUSCOaEOG71KJJF	XM_017195377.1_4	XM_001991999.1_3	XM_012291386.1_3	XM_011061933.1_6	XM_011167709.1_8
BUSCOaEOG7QGGJB	XM_017187305.1_5	XM_001992915.1_7	XM_012282274.1_12	XM_011051107.1_17	XM_011163857.1_14
BUSCOaEOG79PX47	XM_017204258.1_4	XM_001984697.1_6	XM_003699143.2_6	XM_011064606.1_5	XM_011165235.1_5
BUSCOaEOG7QCM9C	XM_017187329.1_8	XM_001993011.1_10	XM_003707422.2_9	XM_011069895.1_11	XM_011161852.1_10
BUSCOaEOG7FNQN8	XM_017199124.1_8	XM_001992339.1_15	XM_012280803.1_10	XM_011057899.1_16	XM_011169450.1_19
BUSCOaEOG76QSX0	XM_017194220.1_22	XM_001987681.1_28	XM_012285048.1_17	XM_011067631.1_19	XM_011176826.1_17
BUSCOaEOG7MT03H	XM_017194922.1_7	XM_001993092.1_9	XM_012279500.1_11	XM_011065570.1_16	XM_011170227.1_14
BUSCOaEOG7K461S	XM_017197736.1_5	XM_001984172.1_5	XM_003703031.2_8	XM_011063695.1_3	XM_011174136.1_4
BUSCOaEOG7B94HS	XM_017197073.1_12	XM_001994365.1_11	XM_003699427.2_10	XM_011053684.1_12	XM_011175196.1_13
BUSCOaEOG784089	XM_017196201.1_12	XM_001986058.1_10	XM_012290495.1_13	XM_011068269.1_13	XM_011171343.1_10
BUSCOaEOG7GZ1SC	XM_017194125.1_6	XM_001995330.1_5	XM_012284485.1_11	XM_011060424.1_13	XM_011167439.1_11
BUSCOaEOG79SSCF	XM_017185882.1_4	XM_001993519.1_4	XM_003700103.2_7	XM_011051969.1_6	XM_011165110.1_8
BUSCOaEOG7FJVF6	XM_017198036.1_6	XM_001985354.1_7	XM_003706265.2_5	XM_011061645.1_7	XM_011170267.1_10
BUSCOaEOG793PQM	XM_017195107.1_4	XM_001989312.1_3	XR_001097395.1_2	XM_011062608.1_2	XR_850931.1_2
BUSCOaEOG7XMFC1	XM_017205643.1_10	XM_001988418.1_12	XM_003704013.2_13	XM_011062281.1_12	XM_011165557.1_12
BUSCOaEOG7GNF29	XM_017196529.1_7	XM_001984781.1_8	XM_012297092.1_4	XM_011054836.1_7	XM_011170866.1_3
BUSCOaEOG76B9ZS	XM_017192911.1_16	XM_001988089.1_16	XM_012298570.1_12	XM_011070559.1_11	XM_011168824.1_11
BUSCOaEOG7PSCW8	XM_017202580.1_5	XM_001984305.1_7	XM_012286980.1_9	XM_011057304.1_8	XM_011169805.1_7
BUSCOaEOG71GP7W	XM_017183365.1_12	XM_001987432.1_11	XM_012287094.1_15	XM_011053370.1_16	XM_011161224.1_20
BUSCOaEOG7RZJ5H	XM_017197857.1_6	XM_001985334.1_6	XM_012286778.1_7	XM_011062534.1_4	XM_011164027.1_8
BUSCOaEOG76B9ZZ	XM_017187567.1_5	XM_001984402.1_10	XM_003706983.2_11	XM_011054623.1_7	XM_011168092.1_9
BUSCOaEOG7PCWWT	XM_017202508.1_33	XM_001983263.1_34	XR_001096124.1_27	XM_011062161.1_25	XM_011173082.1_36
BUSCOaEOG7B94JJ	XM_017194047.1_5	XM_001994947.1_5	XM_003700381.2_6	XM_011064392.1_8	XM_011177635.1_5
BUSCOaEOG7QCM9P	XM_017197325.1_4	XM_001989641.1_4	XM_012282244.1_7	XM_011053323.1_7	XM_011161359.1_7
BUSCOaEOG7TV2P9	XM_017200128.1_2	XM_001991666.1_6	XM_012296993.1_6	XM_011051520.1_9	XM_011159932.1_9
BUSCOaEOG796JWG	XM_017186599.1_9	XM_001990918.1_12	XM_012285878.1_13	XM_011065509.1_14	XM_011169068.1_10
BUSCOaEOG75FGT0	XM_017206664.1_10	XM_001990477.1_15	XM_012296411.1_9	XM_011059542.1_12	XM_011164525.1_11
BUSCOaEOG7JB753	XM_017186182.1_3	XM_001993863.1_5	XM_012287208.1_2	XM_011064566.1_2	XM_011160863.1_3
BUSCOaEOG7VQWTV	XM_017200208.1_5	XM_001991466.1_6	XM_012285630.1_7	XM_011066323.1_3	XM_011168257.1_5
BUSCOaEOG73RPS7	XM_017195509.1_6	XM_001995055.1_8	XM_012281014.1_7	XM_011063955.1_5	XM_011159907.1_6
BUSCOaEOG7WMR0R	XM_017187028.1_5	XM_001983922.1_3	XM_012282396.1_2	XM_011053872.1_5	XM_011174186.1_4
BUSCOaEOG7FNQPD	XM_017189324.1_6	XM_001985904.1_5	XM_012285053.1_5	XM_011051400.1_5	XR_850959.1_4
BUSCOaEOG799F54	XM_017201185.1_6	XM_001993441.1_5	XM_003701921.2_3	XM_011070213.1_5	XM_011164938.1_2
BUSCOaEOG7Z0X9C	XM_017185464.1_11	XM_001993844.1_10	XM_012281817.1_9	XM_011051081.1_10	XM_011160805.1_15
BUSCOaEOG7WB499	XM_017184688.1_4	XM_001994586.1_3	XR_001095022.1_6	XM_011068985.1_5	XM_011166565.1_6
BUSCOaEOG7162KV	XM_017184432.1_3	XM_001990010.1_4	XM_003706910.2_6	XM_011066824.1_6	XM_011162961.1_6
BUSCOaEOG77QHC8	XM_017194160.1_2	XM_001987647.1_1	XM_003708482.2_5	XM_011053818.1_2	XM_011173284.1_2
BUSCOaEOG7GZ1RF	XM_017201999.1_12	XM_001996135.1_15	XM_012294167.1_21	XM_011055141.1_28	XM_011164468.1_22
BUSCOaEOG7D8J9T	XM_017189912.1_10	XM_001984112.1_10	XM_003707539.2_12	XM_011061982.1_11	XM_011168181.1_7
BUSCOaEOG7F2H6J	XM_017198391.1_21	XM_001987619.1_34	XM_012287604.1_43	XM_011060647.1_18	XM_011164313.1_23
BUSCOaEOG7X16XM	XM_017189160.1_12	XM_001995260.1_17	XM_003704399.2_7	XM_011064872.1_3	XM_011164687.1_4
BUSCOaEOG7T5000	XM_017197029.1_22	XM_001993769.1_21	XM_012297276.1_13	XM_011070256.1_9	XM_011160225.1_13
BUSCOaEOG710B2G	XM_017203106.1_7	XM_001993620.1_7	XM_012288507.1_10	XM_011067066.1_10	XM_011176124.1_8
BUSCOaEOG7162KS	XM_017188893.1_5	XM_001995277.1_5	XM_003699931.2_2	XM_011059577.1_9	XM_011167236.1_5
BUSCOaEOG77QH9J	XM_017199164.1_2	XM_001991577.1_13	XM_012285850.1_6	XM_011070435.1_11	XM_011171822.1_12
BUSCOaEOG7ZH8GZ	XM_017186893.1_19	XM_001985187.1_20	XM_012298657.1_30	XM_011059736.1_32	XR_850750.1_18
BUSCOaEOG7FVG6B	XM_017190702.1_2	XM_001989385.1_6	XM_003705891.2_4	XM_011054205.1_2	XM_011174652.1_4
BUSCOaEOG7H7NHZ	XM_017205737.1_2	XM_001986145.1_3	XM_003700539.2_3	XM_011070201.1_2	XM_011166489.1_2
BUSCOaEOG7SJRJW	XM_017188666.1_7	XM_001990143.1_6	XM_003703926.2_15	XM_011061214.1_9	XM_011158677.1_6
BUSCOaEOG72S0BQ	XM_017186285.1_30	XM_001993745.1_44	XM_012280814.1_36	XM_011055818.1_46	XM_011169511.1_35
BUSCOaEOG7HBHR4	XM_017187959.1_8	XM_001983716.1_9	XM_012288882.1_11	XM_011054805.1_8	XM_011158892.1_8
BUSCOaEOG7PW83J	XM_017187855.1_7	XM_001983873.1_8	XM_003707659.2_12	XM_011066997.1_12	XM_011174489.1_10
BUSCOaEOG7SC139	XM_017196721.1_3	XM_001991492.1_5	XM_012284746.1_4	XM_011066779.1_4	XM_011157620.1_4
BUSCOaEOG7BSGRG	XM_017190968.1_7	XM_001993701.1_7	XM_003705184.2_12	XM_011070863.1_8	XM_011160152.1_13
BUSCOaEOG7GNF2H	XM_017194451.1_5	XM_001986896.1_7	XM_003700206.2_11	XM_011056749.1_6	XM_011160498.1_8
BUSCOaEOG77QH9Q	XM_017187323.1_12	XM_001993489.1_7	XM_012296896.1_7	XM_011060702.1_10	XM_011161620.1_15
BUSCOaEOG7TFKPZ	XM_017203145.1_4	XM_001994759.1_10	XM_012280220.1_7	XM_011054862.1_13	XM_011157406.1_11
BUSCOaEOG732M4Q	XM_017199689.1_2	XM_001992681.1_4	XM_012283516.1_3	XM_011062078.1_6	XM_011170239.1_4
BUSCOaEOG7N3KSK	XM_017192900.1_9	XM_001988088.1_13	XM_012290510.1_12	XM_011055635.1_16	XM_011158762.1_11
BUSCOaEOG71CT1B	XM_017205898.1_9	XM_001987169.1_10	XM_003702432.2_16	XM_011070115.1_9	XM_011173785.1_8
BUSCOaEOG7BWBZP	XM_017207034.1_7	XM_001994405.1_7	XM_003700811.2_18	XM_011069289.1_10	XM_011172879.1_9
BUSCOaEOG7PW83H	XM_017190351.1_6	XM_001991304.1_9	XM_012294780.1_11	XM_011052778.1_7	XM_011171708.1_7
BUSCOaEOG7W1HHW	XM_017188107.1_9	XM_001997153.1_14	XM_012292211.1_11	XM_011051537.1_13	XM_011172604.1_15
BUSCOaEOG73JZB0	XM_017204373.1_2	XM_001983657.1_4	XR_001096009.1_7	XM_011063352.1_6	XM_011177264.1_3
BUSCOaEOG7H7NG6	XM_017186140.1_9	XM_001989611.1_13	XM_003701505.2_12	XM_011054713.1_13	XM_011157846.1_7
BUSCOaEOG7D8JBG	XM_017204546.1_4	XM_001985521.1_3	XM_012286545.1_5	XM_011051545.1_7	XM_011157629.1_6
BUSCOaEOG7455QT	XM_017189723.1_8	XM_001986369.1_8	XM_012282060.1_8	XM_011063171.1_10	XM_011160092.1_6
BUSCOaEOG7HTW09	XM_017200535.1_2	XM_001991809.1_6	XM_012286757.1_10	XM_011056576.1_3	XM_011169061.1_5
BUSCOaEOG7VTS2G	XM_017187718.1_7	XM_001983393.1_7	XR_001097070.1_12	XR_846652.1_11	XM_011166519.1_12
BUSCOaEOG78DM0M	XM_017188652.1_6	XM_001989768.1_9	XM_003700190.2_12	XM_011062436.1_9	XM_011162007.1_8
BUSCOaEOG703GX6	XM_017194471.1_5	XM_001986269.1_6	XM_012296076.1_11	XM_011069716.1_19	XM_011167005.1_16
BUSCOaEOG7J7BWD	XM_017203609.1_4	XM_001985648.1_9	XM_012296537.1_11	XM_011053917.1_9	XM_011161824.1_11
BUSCOaEOG73G32M	XM_017207041.1_4	XM_001994403.1_6	XM_003706442.2_9	XM_011050862.1_5	XM_011164859.1_8
BUSCOaEOG78T2XT	XM_017188776.1_5	XM_001994016.1_13	XM_003708533.2_23	XM_011061327.1_19	XM_011168603.1_18
BUSCOaEOG7ZH8H6	XM_017191184.1_10	XM_001990713.1_8	XM_012293976.1_8	XM_011062076.1_13	XM_011172998.1_16
BUSCOaEOG7KHP1B	XM_017205436.1_2	XM_001988656.1_3	XM_003705700.2_3	XM_011064186.1_3	XM_011167440.1_5
BUSCOaEOG7SFWBP	XM_017198850.1_4	XM_001986525.1_4	XM_012281379.1_3	XM_011069859.1_5	XM_011161837.1_5
BUSCOaEOG7WF0GT	XM_017192220.1_16	XM_001993209.1_12	XM_012297718.1_18	XM_011055546.1_15	XM_011170033.1_16
BUSCOaEOG7481ZM	XM_017188584.1_23	XM_001994052.1_8	XM_012282216.1_7	XM_011053282.1_7	XM_011174472.1_12
BUSCOaEOG7TXXWG	XM_017197205.1_11	XM_001995976.1_15	XM_003707464.2_10	XM_011059911.1_8	XM_011163751.1_6
BUSCOaEOG738BKV	XM_017187224.1_8	XM_001993018.1_6	XM_003703919.2_7	XM_011056519.1_11	XM_011172630.1_8
BUSCOaEOG7Z6NT0	XM_017185570.1_7	XM_001994197.1_6	XM_012297989.1_7	XM_011066332.1_12	XM_011166323.1_9
BUSCOaEOG7FJVF8	XM_017199136.1_6	XM_001992344.1_7	XM_012296635.1_9	XM_011061774.1_9	XM_011160179.1_9
BUSCOaEOG7BWC0F	XM_017203052.1_10	XM_001984435.1_14	XM_003702475.2_14	XM_011070138.1_15	XM_011177706.1_10
BUSCOaEOG7162J1	XM_017204119.1_14	XM_001983152.1_20	XM_003707583.2_18	XM_011058798.1_16	XM_011168168.1_17
BUSCOaEOG7VBDWC	XM_017183768.1_3	XM_001986326.1_4	XM_003708039.2_7	XM_011060236.1_3	XM_011159384.1_5
BUSCOaEOG7RRSPF	XM_017190154.1_1	XM_001990883.1_4	XM_003699677.2_3	XM_011065188.1_3	XM_011164778.1_3
BUSCOaEOG7TXXWC	XM_017201155.1_22	XM_001993443.1_20	XM_012289008.1_16	XM_011062342.1_23	XR_850611.1_20
BUSCOaEOG7GJJVK	XM_017203496.1_3	XM_001985506.1_2	XM_003704719.2_7	XM_011064761.1_4	XM_011161727.1_4
BUSCOaEOG74BX69	XM_017196724.1_8	XM_001991257.1_7	XM_003708094.2_9	XM_011053542.1_8	XM_011161055.1_7
BUSCOaEOG7JHZMC	XM_017203152.1_2	XM_001993944.1_4	XM_003702593.2_4	XM_011066723.1_9	XM_011164343.1_7
BUSCOaEOG72K7W6	XM_017204369.1_15	XM_001983488.1_11	XM_003707507.2_9	XM_011051844.1_8	XM_011173432.1_10
BUSCOaEOG7K461Q	XM_017186057.1_4	XM_001992934.1_8	XM_012287685.1_6	XM_011061407.1_6	XM_011166509.1_9
BUSCOaEOG7SNMSH	XM_017189112.1_7	XM_001995305.1_10	XM_003705329.2_8	XM_011053321.1_7	XM_011161356.1_9
BUSCOaEOG7PKNFJ	XM_017189219.1_4	XM_001986312.1_5	XM_012288186.1_10	XM_011065430.1_4	XM_011166819.1_8
BUSCOaEOG7RG5X5	XM_017198853.1_8	XM_001987465.1_7	XM_003702985.2_15	XM_011056571.1_5	XM_011169062.1_10
BUSCOaEOG7TBQG3	XM_017203593.1_10	XM_001983810.1_12	XM_012293646.1_28	XM_011054240.1_23	XM_011169746.1_16
BUSCOaEOG7201GP	XM_017196779.1_5	XM_001991356.1_4	XM_003706161.2_8	XM_011056495.1_7	XM_011167323.1_5
BUSCOaEOG76BB09	XM_017200152.1_4	XM_001991655.1_7	XM_012298495.1_7	XM_011065975.1_9	XR_851237.1_9
BUSCOaEOG7PGS6D	XM_017193148.1_1	XM_001996752.1_3	XM_003705981.2_4	XM_011057526.1_2	XM_011172115.1_2
BUSCOaEOG7D8JC3	XM_017184881.1_4	XM_001985176.1_5	XM_003708517.2_6	XM_011055874.1_4	XM_011166764.1_3
BUSCOaEOG7DG8T9	XM_017184357.1_2	XM_001994200.1_6	XM_003702629.2_11	XM_011052433.1_6	XM_011167943.1_6
BUSCOaEOG7C33F2	XM_017193930.1_11	XM_001987662.1_21	XM_012298579.1_13	XM_011069247.1_33	XM_011171463.1_18
BUSCOaEOG7F5CFV	XM_017185933.1_10	XM_001992955.1_13	XM_012293739.1_14	XM_011068283.1_17	XM_011171319.1_18
BUSCOaEOG7Z6NT6	XM_017196549.1_4	XM_001985539.1_9	XM_012288227.1_4	XM_011065219.1_3	XM_011169925.1_2
BUSCOaEOG7T23RX	XM_017206774.1_2	XM_001993398.1_9	XM_012292609.1_13	XM_011068251.1_11	XM_011171360.1_12
BUSCOaEOG789QR8	XM_017183976.1_5	XM_001985150.1_11	XM_003699491.2_14	XM_011064019.1_13	XM_011161407.1_11
BUSCOaEOG7CS63Z	XM_017193458.1_15	XM_001988184.1_12	XM_012279314.1_17	XM_011056334.1_10	XM_011170431.1_10
BUSCOaEOG7M6RNK	XM_017187951.1_5	XM_001983868.1_8	XM_012293857.1_10	XM_011070973.1_9	XM_011173173.1_14
BUSCOaEOG73NTJ1	XM_017204299.1_6	XM_001984823.1_13	XM_012284430.1_11	XM_011065956.1_7	XM_011157052.1_6
BUSCOaEOG7SFWBN	XM_017189064.1_4	XM_001987566.1_5	XM_003707296.2_7	XM_011069178.1_5	XM_011157356.1_5
BUSCOaEOG7JXFJJ	XM_017197004.1_22	XM_001988001.1_21	XM_003707751.2_12	XM_011052336.1_20	XM_011169650.1_8
BUSCOaEOG7VQWSP	XM_017198880.1_20	XM_001986250.1_24	XM_012282488.1_29	XM_011058909.1_26	XM_011172752.1_21
BUSCOaEOG706C54	XM_017196436.1_9	XM_001991271.1_12	XM_003703102.2_9	XM_011063699.1_11	XM_011174118.1_5
BUSCOaEOG7G7Z3Z	XM_017185459.1_5	XM_001987701.1_5	XM_003704987.2_10	XM_011060500.1_6	XM_011167205.1_4
BUSCOaEOG7S58KS	XM_017195030.1_17	XM_001992809.1_12	XM_003699372.2_9	XM_011062592.1_11	XM_011171900.1_10
BUSCOaEOG7K9XHF	XM_017187315.1_6	XM_001992905.1_5	XM_003699975.2_10	XM_011062029.1_5	XM_011158310.1_6
BUSCOaEOG7HTVX6	XM_017204605.1_8	XM_001983630.1_11	XM_003699368.2_17	XM_011062599.1_16	XM_011169991.1_13
BUSCOaEOG7CS660	XM_017187636.1_2	XM_001984401.1_3	XM_003701113.2_3	XM_011069959.1_3	XM_011177505.1_3
BUSCOaEOG7S58M3	XM_017197273.1_12	XM_001989748.1_8	XM_003702781.2_9	XM_011063311.1_9	XM_011163016.1_8
BUSCOaEOG7F87PP	XM_017188642.1_12	XM_001989758.1_18	XM_012296611.1_19	XM_011061769.1_19	XM_011160186.1_22
BUSCOaEOG7GJJSP	XM_017205396.1_14	XM_001992777.1_15	XM_012287597.1_8	XM_011055357.1_15	XM_011166146.1_15
BUSCOaEOG7WTGGD	XM_017199430.1_4	XM_001995515.1_7	XM_003703776.2_6	XM_011057333.1_7	XM_011167161.1_7
BUSCOaEOG7HTVWP	XM_017185512.1_15	XM_001993927.1_19	XM_012298919.1_12	XM_011058388.1_11	XM_011176608.1_8
BUSCOaEOG7K9XJ6	XM_017197067.1_5	XM_001994364.1_8	XM_003708372.2_10	XM_011051153.1_11	XM_011163808.1_13
BUSCOaEOG7KX4XB	XM_017206842.1_18	XM_001995567.1_17	XM_012290468.1_14	XM_011055641.1_8	XM_011158771.1_9
BUSCOaEOG732M36	XM_017184223.1_10	XM_001990389.1_13	XM_012285834.1_6	XM_011066510.1_10	XM_011173883.1_6
BUSCOaEOG7F2H7W	XM_017194004.1_1	XM_001986203.1_6	XR_001097096.1_6	XM_011062177.1_3	XM_011172980.1_5
BUSCOaEOG76QSXP	XM_017200416.1_4	XM_001992150.1_7	XM_012296819.1_3	XM_011068950.1_2	XM_011172780.1_4
BUSCOaEOG7WQM6V	XM_017194129.1_5	XM_001995113.1_7	XM_003701702.2_6	XM_011066933.1_6	XM_011159973.1_5
BUSCOaEOG7QZTQC	XM_017195034.1_18	XM_001988285.1_23	XM_003704482.2_18	XM_011053052.1_19	XM_011169841.1_20
BUSCOaEOG7TJFZB	XM_017198584.1_3	XM_001986399.1_9	XM_003702298.2_10	XM_011060012.1_10	XM_011160426.1_10
BUSCOaEOG7GR98S	XM_017199388.1_12	XM_001994345.1_10	XM_012299172.1_14	XM_011067244.1_11	XM_011170757.1_11
BUSCOaEOG71W57Q	XM_017189662.1_3	XM_001994964.1_5	XM_003704608.2_5	XM_011053673.1_3	XM_011164934.1_4
BUSCOaEOG73ZF7J	XM_017184650.1_5	XM_001989997.1_7	XM_012280715.1_11	XM_011064238.1_9	XM_011158305.1_8
BUSCOaEOG78Q6PM	XM_017192550.1_15	XM_001992505.1_21	XM_012296232.1_31	XM_011059444.1_26	XM_011167089.1_24
BUSCOaEOG7GBT9W	XM_017185890.1_10	XM_001992951.1_16	XM_012284824.1_18	XM_011063693.1_18	XM_011176352.1_6
BUSCOaEOG7GBTBV	XM_017190711.1_6	XM_001988562.1_6	XM_003699365.2_9	XM_011063552.1_4	XM_011170810.1_2
BUSCOaEOG7F87PR	XM_017184107.1_14	XM_001984650.1_15	XM_012291263.1_18	XM_011060163.1_15	XM_011177292.1_13
BUSCOaEOG7HTVXV	XM_017186198.1_5	XM_001990090.1_6	XM_003704727.2_8	XM_011052581.1_6	XM_011177962.1_5
BUSCOaEOG7SVC89	XM_017187104.1_15	XM_001984312.1_16	XM_012282512.1_25	XM_011054370.1_18	XM_011157857.1_19
BUSCOaEOG7S2DCD	XM_017185893.1_4	XM_001993470.1_8	XM_012292796.1_21	XM_011055187.1_18	XM_011171024.1_9
BUSCOaEOG78DKZX	XM_017187839.1_13	XM_001984372.1_23	XM_003699733.2_21	XM_011062997.1_21	XM_011172191.1_20
BUSCOaEOG77HRTF	XM_017183358.1_20	XM_001987498.1_18	XM_012288823.1_19	XM_011063033.1_23	XM_011162076.1_14
BUSCOaEOG7D5P2C	XM_017191555.1_12	XM_001995982.1_14	XM_003707299.2_19	XM_011051914.1_15	XM_011171860.1_19
BUSCOaEOG706C4S	XM_017195727.1_25	XM_001986982.1_18	XM_003708369.2_38	XM_011052614.1_39	XM_011175309.1_23
BUSCOaEOG7VF930	XM_017202533.1_17	XM_001983960.1_23	XM_003705566.2_12	XM_011051803.1_15	XM_011164773.1_15
BUSCOaEOG7K461C	XM_017199796.1_7	XM_001993938.1_12	XR_001096383.1_10	XM_011061926.1_14	XM_011167698.1_9
BUSCOaEOG7PKNCC	XM_017190770.1_18	XM_001988533.1_20	XM_003703979.2_22	XM_011061911.1_20	XM_011167683.1_18
BUSCOaEOG7H4S7F	XM_017187348.1_11	XM_001993027.1_9	XM_003707415.2_12	XM_011054137.1_20	XM_011173133.1_13
BUSCOaEOG73VK06	XM_017199794.1_12	XM_001993937.1_17	XM_012294667.1_16	XM_011054151.1_21	XM_011171400.1_14
BUSCOaEOG75BMN6	XM_017183221.1_6	XM_001997099.1_2	XM_003701585.2_2	XM_011062261.1_1	XM_011164763.1_5
BUSCOaEOG7CP9WN	XM_017191881.1_7	XM_001993187.1_7	XM_003708375.2_9	XM_011051148.1_11	XM_011163819.1_11
BUSCOaEOG7J7BWG	XM_017184994.1_8	XM_001983653.1_6	XM_003701906.2_10	XM_011070290.1_8	XM_011177704.1_5
BUSCOaEOG7K9XHK	XM_017190377.1_4	XM_001989262.1_9	XM_003707978.2_10	XM_011064189.1_9	XM_011167436.1_7
BUSCOaEOG78HG7F	XM_017193933.1_13	XM_001987664.1_13	XM_012281040.1_12	XM_011069220.1_11	XM_011174607.1_15
BUSCOaEOG7GZ1S8	XM_017197195.1_6	XM_001994369.1_8	XM_012297293.1_5	XM_011061628.1_6	XM_011160110.1_7
BUSCOaEOG74BX73	XM_017197059.1_5	XM_001989932.1_2	XM_012282667.1_6	XM_011054593.1_9	XM_011168079.1_4
BUSCOaEOG7JHZK5	XM_017185774.1_20	XM_001988132.1_35	XM_003702215.2_28	XM_011054656.1_25	XM_011173835.1_20
BUSCOaEOG7201H3	XM_017188005.1_5	XM_001985026.1_6	XM_012292038.1_7	XM_011053746.1_3	XM_011167393.1_6
BUSCOaEOG7PPHMT	XM_017197156.1_8	XM_001995934.1_13	XR_001097144.1_13	XM_011054055.1_12	XM_011171597.1_9
BUSCOaEOG72GCN9	XM_017201898.1_10	XM_001995820.1_11	XM_003699899.2_12	XM_011070164.1_17	XM_011173487.1_14
BUSCOaEOG75R3JJ	XM_017189704.1_9	XM_001987486.1_9	XM_003704138.2_4	XM_011055606.1_10	XR_850741.1_8
BUSCOaEOG7J4GMR	XM_017200732.1_11	XM_001995575.1_11	XM_012283041.1_7	XM_011054659.1_10	XM_011173833.1_8
BUSCOaEOG7V4PC5	XM_017186040.1_19	XM_001985230.1_24	XM_012293925.1_24	XM_011066026.1_31	XM_011173532.1_24
BUSCOaEOG7QS37Z	XM_017193292.1_11	XM_001994442.1_11	XM_012282836.1_12	XM_011053662.1_9	XM_011177026.1_14
BUSCOaEOG7XDPWF	XM_017200124.1_6	XM_001990877.1_7	XM_003708464.2_8	XM_011054111.1_6	XM_011171103.1_5
BUSCOaEOG7N3KVP	XM_017200650.1_4	XM_001991387.1_3	XM_012296721.1_6	XM_011062259.1_4	XM_011171530.1_7
BUSCOaEOG70KV4Q	XM_017206707.1_5	XM_001994083.1_9	XM_012292692.1_7	XM_011050944.1_5	XM_011174593.1_5
BUSCOaEOG73JZ98	XM_017196089.1_5	XM_001986409.1_8	XM_003700304.2_5	XM_011064056.1_6	XM_011161382.1_5
BUSCOaEOG79PX3P	XM_017198825.1_8	XM_001986389.1_10	XM_012281314.1_11	XM_011069253.1_10	XM_011157524.1_10
BUSCOaEOG7JXFJW	XM_017188960.1_7	XM_001987404.1_8	XM_012284028.1_8	XM_011051445.1_11	XM_011162581.1_6
BUSCOaEOG7X6ZD8	XM_017195643.1_7	XM_001987531.1_5	XM_012296311.1_7	XM_011064154.1_6	XM_011164899.1_7
BUSCOaEOG7XT5TQ	XM_017196409.1_12	XM_001992146.1_11	XM_003708099.2_14	XM_011056555.1_17	XM_011169076.1_15
BUSCOaEOG7201GQ	XM_017191594.1_3	XM_001989407.1_4	XM_003699882.2_3	XM_011062195.1_3	XM_011170223.1_3
BUSCOaEOG7DCDKT	XM_017188013.1_2	XM_001983871.1_2	XR_001095861.1_5	XM_011067573.1_5	XM_011162532.1_2
BUSCOaEOG7T4ZZT	XM_017202812.1_18	XM_001989990.1_27	XM_003701788.2_36	XM_011066994.1_30	XM_011166013.1_24
BUSCOaEOG7JHZK9	XM_017204854.1_17	XM_001988804.1_17	XM_003705236.2_15	XM_011065771.1_16	XM_011161899.1_13
BUSCOaEOG7TXXXJ	XM_017183696.1_6	XM_001986094.1_7	XM_012291571.1_5	XM_011051656.1_6	XM_011170486.1_6
BUSCOaEOG710B2C	XM_017201582.1_7	XM_001993802.1_11	XM_003699598.2_6	XM_011068451.1_6	XM_011165644.1_8
BUSCOaEOG7BD0RM	XM_017202087.1_11	XM_001995923.1_9	XM_003699404.2_19	XM_011053681.1_14	XM_011163966.1_13
BUSCOaEOG7PCWZG	XM_017191737.1_2	XM_001989936.1_2	XM_003706189.2_3	XM_011068209.1_3	XM_011166458.1_3
BUSCOaEOG79M1WV	XM_017201374.1_5	XM_001989816.1_2	XM_003706652.2_3	XM_011052096.1_4	XM_011168334.1_5
BUSCOaEOG7VF93Z	XM_017199436.1_3	XM_001995754.1_4	XM_003703693.2_7	XM_011056542.1_6	XM_011169080.1_7
BUSCOaEOG77TCKT	XM_017189943.1_6	XM_001987028.1_4	XM_012291472.1_6	XM_011066869.1_4	XM_011160898.1_3
BUSCOaEOG722WQC	XM_017203074.1_1	XM_001993660.1_5	XM_003700118.2_3	XM_011054579.1_3	XM_011168061.1_5
BUSCOaEOG7JF3B6	XM_017190078.1_16	XM_001991117.1_16	XM_012296851.1_22	XM_011056590.1_30	XM_011169046.1_31
BUSCOaEOG7NWJR8	XM_017204319.1_5	XM_001984212.1_6	XM_012285335.1_6	XM_011056099.1_7	XM_011162433.1_5
BUSCOaEOG7XHK5V	XM_017200298.1_1	XM_001992732.1_4	XM_003703409.2_4	XM_011055024.1_3	XM_011164304.1_4
BUSCOaEOG7S58MG	XM_017199691.1_5	XM_001993895.1_6	XM_003703215.2_8	XM_011058280.1_9	XM_011177366.1_5
BUSCOaEOG799F4S	XM_017183786.1_5	XM_001986128.1_7	XM_003699138.2_16	XM_011068348.1_10	XM_011171276.1_7
BUSCOaEOG79SSBN	XM_017193990.1_2	XM_001995125.1_6	XM_003703997.2_3	XM_011056508.1_10	XM_011172620.1_8
BUSCOaEOG771DN0	XM_017204973.1_21	XM_001988823.1_23	XM_003703180.2_23	XM_011054909.1_23	XM_011171428.1_25
BUSCOaEOG7CKFMW	XM_017199527.1_3	XM_001991451.1_12	XM_003706198.2_14	XM_011053151.1_12	XM_011169257.1_9
BUSCOaEOG7BSGQG	XM_017197914.1_6	XM_001984093.1_10	XM_003705478.2_13	XM_011068255.1_7	XM_011171357.1_5
BUSCOaEOG7T23SX	XM_017206412.1_2	XM_001987348.1_3	XM_012293890.1_4	XM_011071009.1_2	XM_011167548.1_2
BUSCOaEOG7ZSW6P	XM_017185642.1_27	XM_001992614.1_30	XM_012291221.1_22	XM_011056439.1_20	XM_011168531.1_20
BUSCOaEOG7GBT9R	XM_017196424.1_13	XM_001992133.1_6	XM_012279806.1_15	XM_011069261.1_12	XM_011157511.1_13
BUSCOaEOG78MBFT	XM_017183915.1_8	XM_001996114.1_16	XM_003706944.2_22	XM_011067991.1_22	XM_011171269.1_18
BUSCOaEOG74BX5V	XM_017200019.1_7	XM_001994712.1_13	XM_003707320.2_15	XM_011058879.1_12	XM_011172556.1_10
BUSCOaEOG7S2DCX	XM_017190407.1_2	XM_001992513.1_4	XM_012288392.1_7	XM_011065426.1_5	XM_011166830.1_4
BUSCOaEOG7P0DXW	XM_017193719.1_7	XM_001985106.1_14	XM_003708362.2_9	XM_011060877.1_17	XM_011175159.1_15
BUSCOaEOG78MBG6	XM_017196776.1_1	XM_001991920.1_6	XM_003703201.2_15	XM_011058146.1_9	XM_011162721.1_3
BUSCOaEOG7XHK4S	XM_017198923.1_3	XM_001985877.1_6	XM_003700904.2_6	XM_011054705.1_5	XM_011173780.1_7
BUSCOaEOG771DMV	XM_017192140.1_11	XM_001993377.1_12	XM_003707743.2_13	XM_011065612.1_21	XM_011158035.1_13
BUSCOaEOG7FJVDB	XM_017197091.1_25	XM_001989710.1_30	XM_012290237.1_27	XM_011067530.1_34	XM_011169150.1_27
BUSCOaEOG7SFW9M	XM_017203841.1_9	XM_001988671.1_16	XM_003703673.2_20	XM_011068711.1_19	XM_011167265.1_13
BUSCOaEOG78T2Z2	XM_017187857.1_7	XM_001983872.1_9	XM_003704593.2_6	XM_011060922.1_6	XM_011175342.1_8
BUSCOaEOG703GZ9	XM_017194193.1_8	XM_001986036.1_8	XM_003699927.2_9	XM_011051720.1_6	XM_011175239.1_6
BUSCOaEOG73RPRN	XM_017205826.1_9	XM_001986259.1_10	XM_003704445.2_16	XM_011062662.1_15	XM_011166523.1_10
BUSCOaEOG7BKR8B	XM_017192566.1_2	XM_001995507.1_6	XM_012281612.1_7	XM_011051609.1_10	XM_011157718.1_5
BUSCOaEOG7HN4GG	XM_017197629.1_5	XM_001984475.1_5	XM_003706108.2_6	XM_011055425.1_4	XM_011165367.1_7
BUSCOaEOG7T7V70	XM_017198350.1_10	XM_001987149.1_15	XM_012287904.1_12	XM_011053634.1_12	XM_011171630.1_14
BUSCOaEOG77DWM1	XM_017195743.1_12	XM_001995137.1_9	XM_012292671.1_10	XM_011054882.1_13	XM_011172925.1_10
BUSCOaEOG7QKBS2	XM_017204250.1_7	XM_001984694.1_9	XM_003706819.2_8	XM_011068128.1_10	XM_011167638.1_10
BUSCOaEOG7ZWRFX	XM_017203459.1_13	XM_001984074.1_9	XM_003704424.2_14	XM_011051223.1_13	XM_011169579.1_15
BUSCOaEOG74V8CC	XM_017185249.1_11	XM_001985826.1_18	XM_012294019.1_17	XM_011068376.1_22	XM_011171241.1_20
BUSCOaEOG73NTH9	XM_017184347.1_20	XM_001994201.1_31	XM_012289202.1_21	XM_011053160.1_18	XM_011172501.1_13
BUSCOaEOG71PDRF	XM_017201936.1_5	XM_001990795.1_7	XM_003701062.2_8	XM_011062747.1_9	XM_011157324.1_8
BUSCOaEOG7GR995	XM_017194346.1_6	XM_001984526.1_8	XM_012290771.1_8	XM_011055415.1_6	XM_011170565.1_9
BUSCOaEOG73JZ89	XM_017195973.1_24	XM_001996644.1_21	XM_012289382.1_17	XM_011062929.1_19	XM_011167592.1_13
BUSCOaEOG7JTKB6	XM_017194379.1_4	XM_001983687.1_4	XM_003702705.2_5	XM_011063447.1_5	XM_011168753.1_5
BUSCOaEOG78MBHM	XM_017192186.1_2	XM_001988602.1_2	XM_003704508.2_3	XM_011067574.1_4	XM_011162539.1_2
BUSCOaEOG7JXFJS	XM_017195510.1_5	XM_001985816.1_6	XM_003708248.2_5	XM_011060541.1_6	XM_011162838.1_5
BUSCOaEOG7ZSW73	XM_017198698.1_8	XM_001990754.1_13	XM_003700399.2_4	XM_011058389.1_5	XM_011176616.1_9
BUSCOaEOG710B2M	XM_017202339.1_6	XM_001983735.1_11	XM_012293431.1_16	XM_011058328.1_9	XM_011163566.1_11
BUSCOaEOG7Q30M5	XM_017195943.1_7	XM_001996530.1_2	XM_012294990.1_5	XM_011061134.1_6	XM_011164709.1_2
BUSCOaEOG7ZSW7P	XM_017191736.1_4	XM_001989937.1_5	XM_003701372.2_4	XM_011059755.1_6	XM_011169564.1_6
BUSCOaEOG7TBQGJ	XM_017195419.1_5	XM_001995749.1_4	XM_012279364.1_6	XM_011069049.1_4	XM_011166558.1_5
BUSCOaEOG7DRWHW	XM_017203095.1_9	XM_001989985.1_8	XM_012288575.1_11	XM_011057768.1_4	XM_011167526.1_6
BUSCOaEOG70GZW0	XM_017193137.1_13	XM_001984110.1_11	XM_003707573.2_9	XM_011054465.1_9	XM_011162222.1_8
BUSCOaEOG7N0QJN	XM_017188424.1_17	XM_001988915.1_21	XM_012296897.1_9	XM_011058080.1_22	XM_011161748.1_12
BUSCOaEOG7W1HJJ	XM_017196805.1_10	XM_001988023.1_8	XM_003703488.2_16	XM_011066643.1_12	XM_011164397.1_11
BUSCOaEOG7C076H	XM_017201490.1_5	XM_001994092.1_10	XM_012297255.1_5	XM_011064801.1_7	XM_011168880.1_2
BUSCOaEOG7B0HTG	XM_017203816.1_8	XM_001992973.1_10	XM_003705276.2_14	XM_011063467.1_10	XM_011168647.1_10
BUSCOaEOG713696	XM_017187612.1_18	XM_001984999.1_19	XM_003703788.2_16	XM_011066992.1_19	XM_011166006.1_19
BUSCOaEOG74BX7P	XM_017202133.1_6	XM_001993981.1_8	XM_012288975.1_9	XR_846771.1_7	XM_011163684.1_14
BUSCOaEOG7RK254	XM_017198601.1_12	XM_001994177.1_9	XM_012291517.1_16	XM_011059742.1_13	XM_011158528.1_15
BUSCOaEOG7FVG4R	XM_017196692.1_6	XM_001992568.1_6	XM_012292603.1_6	XM_011058158.1_5	XM_011158338.1_4
BUSCOaEOG72P459	XM_017197446.1_4	XM_001989043.1_3	XM_003707775.2_5	XM_011054555.1_3	XM_011171563.1_6
BUSCOaEOG777546	XM_017190491.1_8	XM_001992314.1_7	XM_003707192.2_9	XM_011060254.1_13	XM_011177191.1_7
BUSCOaEOG7KDSR6	XM_017194353.1_10	XM_001986040.1_11	XM_003706175.2_4	XM_011053738.1_9	XM_011167397.1_6
BUSCOaEOG74Z4N2	XM_017204496.1_4	XM_001984027.1_4	XM_012298299.1_10	XM_011063778.1_8	XM_011174054.1_11
BUSCOaEOG7TBQH0	XM_017197961.1_5	XM_001985248.1_4	XM_012285489.1_9	XM_011057673.1_5	XM_011160256.1_9
BUSCOaEOG77X7T0	XM_017186008.1_4	XM_001985206.1_6	XM_012295094.1_15	XM_011059907.1_7	XM_011163746.1_7
BUSCOaEOG7VF93Q	XM_017203806.1_4	XM_001988037.1_5	XM_012284395.1_7	XM_011063306.1_6	XM_011163018.1_5
BUSCOaEOG718XSP	XM_017206909.1_11	XM_001991084.1_11	XM_003699866.2_4	XM_011055788.1_5	XM_011177426.1_2
BUSCOaEOG786VHZ	XM_017204603.1_4	XM_001983900.1_4	XM_003703735.2_6	XM_011069643.1_6	XM_011157999.1_7
BUSCOaEOG7NWJPV	XM_017204517.1_11	XM_001984371.1_13	XM_003703088.2_15	XM_011055245.1_21	XM_011161499.1_19
BUSCOaEOG7FZBDQ	XM_017189803.1_2	XM_001987382.1_5	XM_003705008.2_5	XM_011069772.1_4	XM_011170918.1_4
BUSCOaEOG71S90W	XM_017203038.1_3	XM_001990237.1_5	XM_003700409.2_1	XR_846234.1_2	XM_011166924.1_3
BUSCOaEOG7WMR0J	XM_017186260.1_3	XM_001994269.1_3	XM_003704104.2_4	XM_011064577.1_2	XM_011165258.1_4
BUSCOaEOG79WNM3	XM_017196011.1_5	XM_001988426.1_8	XM_003707974.2_18	XM_011069739.1_14	XM_011166880.1_11
BUSCOaEOG7Z0X9M	XM_017201983.1_11	XM_001993796.1_10	XM_012292795.1_14	XM_011055188.1_20	XM_011171017.1_16
BUSCOaEOG7DG8TS	XM_017193838.1_20	XM_001994979.1_5	XM_003699940.2_9	XM_011054226.1_6	XM_011169744.1_6
BUSCOaEOG7GZ1RR	XM_017196334.1_18	XM_001991725.1_27	XM_012292110.1_10	XM_011051883.1_19	XM_011164784.1_12
BUSCOaEOG7QVZGQ	XM_017184067.1_9	XM_001984271.1_11	XM_012284790.1_13	XM_011068471.1_18	XM_011169421.1_16
BUSCOaEOG7TXXWZ	XM_017194128.1_8	XM_001995114.1_8	XM_003703968.2_10	XM_011064477.1_8	XM_011160800.1_10
BUSCOaEOG7W7815	XM_017190565.1_6	XM_001994070.1_5	XM_012299127.1_9	XM_011065568.1_7	XM_011170201.1_10
BUSCOaEOG7GJJT4	XM_017205493.1_8	XM_001989184.1_11	XM_003701512.2_11	XM_011054869.1_8	XM_011162741.1_9
BUSCOaEOG7RC9QT	XM_017205113.1_2	XM_001988025.1_2	XM_003703455.2_7	XM_011066359.1_4	XM_011158424.1_3
BUSCOaEOG7ZDD9W	XM_017193243.1_3	XM_001983765.1_4	XM_003702049.2_3	XM_011061404.1_7	XM_011166522.1_6
BUSCOaEOG7429GQ	XM_017192148.1_6	XM_001997088.1_7	XM_003708360.2_3	XM_011056564.1_1	XM_011167316.1_7
BUSCOaEOG7TFKQ9	XM_017192155.1_8	XM_001988185.1_9	XM_012295076.1_15	XM_011061431.1_9	XM_011170286.1_7
BUSCOaEOG7RNXG0	XM_017186088.1_4	XM_001985635.1_4	XM_003707809.2_1	XM_011059393.1_2	XM_011167068.1_4
BUSCOaEOG761Q8N	XM_017199915.1_8	XM_001991148.1_8	XM_012296672.1_8	XM_011055645.1_10	XM_011158778.1_9
BUSCOaEOG7SJRJK	XM_017196447.1_15	XM_001992218.1_15	XM_012298404.1_14	XM_011056757.1_16	XM_011160490.1_18
BUSCOaEOG7QZTR7	XM_017187635.1_4	XM_001984399.1_6	XM_012286453.1_5	XM_011067224.1_5	XM_011177316.1_5
BUSCOaEOG78HG8B	XM_017187979.1_3	XM_001983375.1_2	XM_003702712.2_5	XM_011056167.1_3	XM_011163697.1_1
BUSCOaEOG7H4S95	XM_017206601.1_2	XM_001990499.1_1	XM_003707392.2_2	XM_011065266.1_5	XM_011159870.1_2
BUSCOaEOG7KQDGV	XM_017184597.1_7	XM_001994480.1_7	XM_012297864.1_4	XM_011052511.1_4	XM_011167881.1_5
BUSCOaEOG7Z0X9V	XM_017188724.1_5	XM_001990566.1_7	XM_012290486.1_10	XM_011068259.1_7	XM_011171356.1_7
BUSCOaEOG7JF3CS	XM_017188626.1_6	XM_001994053.1_8	XM_012286465.1_8	XM_011064395.1_8	XM_011177629.1_7
BUSCOaEOG7RVNX5	XM_017187279.1_4	XM_001992881.1_5	XM_003707068.2_6	XM_011057237.1_4	XM_011161679.1_3
BUSCOaEOG79SSBW	XM_017188177.1_9	XM_001987900.1_6	XM_012288609.1_9	XM_011052019.1_6	XM_011168645.1_7
BUSCOaEOG7J7BVM	XM_017187841.1_8	XM_001984373.1_10	XM_003699588.2_14	XM_011056908.1_10	XM_011171784.1_11
BUSCOaEOG7QCM98	XM_017202926.1_7	XM_001990454.1_7	XM_012289483.1_5	XM_011070857.1_7	XM_011160144.1_11
BUSCOaEOG7CS645	XM_017189603.1_9	XM_001986353.1_10	XM_012289740.1_9	XM_011051879.1_14	XM_011174205.1_15
BUSCOaEOG7T500C	XM_017204938.1_6	XM_001988824.1_10	XM_003706458.2_15	XM_011050977.1_17	XM_011172521.1_14
BUSCOaEOG74FSF3	XM_017205157.1_7	XM_001992791.1_10	XM_003699399.2_13	XM_011055885.1_12	XM_011167375.1_18
BUSCOaEOG7GZ1S7	XM_017199449.1_3	XM_001991549.1_5	XM_003706875.2_9	XM_011062072.1_10	XM_011172992.1_10
BUSCOaEOG70KV4T	XM_017191500.1_7	XM_001989418.1_6	XM_012292288.1_9	XM_011061658.1_10	XM_011170265.1_12
BUSCOaEOG77HRVH	XM_017183749.1_18	XM_001995117.1_25	XM_012287101.1_17	XM_011061608.1_19	XM_011170498.1_13
BUSCOaEOG7M9MW3	XM_017185853.1_10	XM_001990806.1_13	XM_012283747.1_21	XM_011062769.1_12	XM_011174484.1_18
BUSCOaEOG79H5MJ	XM_017204984.1_5	XM_001989368.1_11	XM_003708109.2_10	XM_011061264.1_11	XM_011171165.1_9
BUSCOaEOG7R8FGX	XM_017193132.1_2	XM_001983996.1_4	XM_012292065.1_3	XM_011063101.1_5	XR_850706.1_5
BUSCOaEOG77DWNK	XM_017192555.1_5	XM_001991359.1_6	XM_003700932.2_6	XM_011068764.1_5	XM_011163292.1_4
BUSCOaEOG7NSPGF	XM_017206988.1_12	XM_001990726.1_7	XM_012281301.1_11	XM_011069104.1_3	XM_011159474.1_4
BUSCOaEOG7M3WD4	XM_017200521.1_20	XM_001991991.1_18	XM_012286827.1_35	XM_011053040.1_36	XM_011176403.1_16
BUSCOaEOG76F675	XM_017203628.1_7	XM_001984308.1_5	XM_003702560.2_8	XM_011064522.1_6	XM_011160840.1_9
BUSCOaEOG7QGGJJ	XM_017187146.1_13	XM_001984315.1_12	XM_012287872.1_16	XM_011053648.1_19	XM_011167774.1_7
BUSCOaEOG79H5MQ	XM_017198673.1_14	XM_001986752.1_8	XM_003704525.2_18	XM_011053044.1_11	XM_011157400.1_17
BUSCOaEOG73JZ8G	XM_017188612.1_8	XM_001994006.1_14	XM_012294755.1_19	XM_011068106.1_19	XM_011164540.1_22
BUSCOaEOG7Z3SK2	XM_017187110.1_4	XM_001996618.1_7	XM_012294466.1_13	XM_011056136.1_9	XM_011170656.1_8
BUSCOaEOG7GV5HW	XM_017204113.1_11	XM_001985393.1_12	XM_003705491.2_10	XM_011062171.1_9	XM_011170224.1_9
BUSCOaEOG77TCKC	XM_017189495.1_3	XM_001986337.1_6	XM_003699967.2_6	XM_011064379.1_10	XM_011177656.1_6
BUSCOaEOG7Z6NS0	XM_017202413.1_19	XM_001983977.1_32	XM_012284845.1_33	XM_011069843.1_35	XM_011173917.1_36
BUSCOaEOG7PKNCX	XM_017197336.1_9	XM_001994633.1_9	XM_012285186.1_10	XM_011062219.1_13	XM_011177158.1_11
BUSCOaEOG7D2STS	XM_017198615.1_5	XM_001986131.1_7	XM_012292010.1_9	XM_011056362.1_9	XM_011167332.1_6
BUSCOaEOG7H7NGW	XM_017188427.1_4	XM_001988968.1_6	XM_003706012.2_12	XM_011070671.1_7	XM_011159727.1_9
BUSCOaEOG7RNXF3	XM_017187440.1_5	XM_001988709.1_5	XM_012282267.1_4	XM_011058372.1_11	XM_011161237.1_11
BUSCOaEOG7ND6HD	XM_017190128.1_5	XM_001984839.1_14	XM_003701094.2_15	XM_011066502.1_9	XM_011173696.1_9
BUSCOaEOG75BMMG	XM_017194725.1_3	XM_001987087.1_4	XM_012291904.1_8	XM_011063163.1_4	XM_011161023.1_5
BUSCOaEOG7Z0X96	XM_017194442.1_13	XM_001985765.1_15	XM_003699231.2_23	XM_011067239.1_14	XM_011170760.1_13
BUSCOaEOG7VN1K5	XM_017183517.1_9	XM_001989588.1_9	XM_003703833.2_8	XM_011068037.1_7	XM_011167254.1_12
BUSCOaEOG7M9MWZ	XM_017185542.1_5	XM_001994206.1_6	XM_003700812.2_6	XM_011069286.1_13	XM_011162360.1_10
BUSCOaEOG7520V6	XM_017184940.1_12	XM_001983690.1_19	XM_003703915.2_26	XM_011060667.1_21	XM_011172328.1_12
BUSCOaEOG7K4621	XM_017185088.1_9	XM_001986334.1_4	XM_012287385.1_12	XM_011060992.1_7	XM_011157018.1_3
BUSCOaEOG79D9FG	XM_017200317.1_3	XM_001990109.1_4	XM_003707356.2_4	XM_011058938.1_2	XM_011163314.1_3
BUSCOaEOG7Z6NV0	XM_017184592.1_2	XM_001996235.1_4	XM_012286606.1_6	XM_011060811.1_4	XM_011175346.1_2
BUSCOaEOG7NWJQQ	XM_017183792.1_6	XM_001995110.1_11	XM_012291587.1_15	XM_011056807.1_15	XM_011171769.1_13
BUSCOaEOG7JTK97	XM_017185647.1_4	XM_001993854.1_10	XM_012294655.1_11	XR_845989.1_11	XM_011171047.1_9
BUSCOaEOG799F4M	XM_017187619.1_11	XM_001985000.1_9	XM_012285239.1_16	XM_011057049.1_8	XM_011165955.1_12
BUSCOaEOG7S84V5	XM_017201655.1_5	XM_001989868.1_10	XR_001097156.1_16	XM_011067773.1_6	XM_011177883.1_4
BUSCOaEOG7XX232	XM_017203073.1_5	XM_001993658.1_8	XM_003707252.2_9	XM_011052784.1_9	XM_011174241.1_9
BUSCOaEOG76MXPT	XM_017186966.1_4	XM_001983556.1_6	XM_003705657.2_12	XM_011053990.1_6	XM_011169726.1_6
BUSCOaEOG7Q30KP	XM_017205417.1_7	XM_001988647.1_8	XM_003704609.2_10	XM_011059113.1_12	XM_011158799.1_12
BUSCOaEOG7D2SVT	XM_017187671.1_13	XM_001983757.1_13	XM_012295251.1_13	XM_011051122.1_13	XM_011163839.1_10
BUSCOaEOG7F5CGP	XM_017185552.1_9	XM_001989974.1_9	XM_003705683.2_9	XM_011060817.1_14	XM_011175028.1_12
BUSCOaEOG7FG05W	XM_017185300.1_14	XM_001986081.1_22	XM_012295822.1_5	XM_011064332.1_6	XM_011161527.1_9
BUSCOaEOG7ZDD82	XM_017190801.1_19	XM_001989402.1_19	XM_012297778.1_37	XM_011055534.1_15	XM_011170097.1_21
BUSCOaEOG7DCDJR	XM_017198739.1_5	XM_001986073.1_10	XM_012280672.1_9	XM_011070078.1_14	XM_011173708.1_12
BUSCOaEOG7DP186	XM_017195752.1_8	XM_001995189.1_9	XM_012299024.1_13	XM_011070842.1_10	XM_011160130.1_9
BUSCOaEOG7DZN0G	XM_017186386.1_8	XM_001994343.1_14	XM_003701275.2_12	XM_011055907.1_10	XM_011165106.1_10
BUSCOaEOG73ZF78	XM_017205711.1_14	XM_001993032.1_10	XM_003702470.2_14	XR_846605.1_12	XM_011170244.1_11
BUSCOaEOG74JNPM	XM_017205243.1_9	XM_001994110.1_7	XM_003702180.2_9	XM_011060028.1_6	XM_011160434.1_3
BUSCOaEOG78DM0N	XM_017193922.1_8	XM_001995023.1_9	XM_003705889.2_10	XM_011067031.1_10	XM_011175951.1_6
BUSCOaEOG79SSCG	XM_017197047.1_2	XM_001996158.1_4	XM_012292327.1_3	XM_011056257.1_4	XM_011170595.1_6
BUSCOaEOG7ZDD8W	XM_017199922.1_4	XM_001992031.1_5	XM_012296907.1_7	XM_011060731.1_7	XM_011161645.1_6
BUSCOaEOG7ZWRGW	XM_017201304.1_10	XM_001996473.1_5	XM_012297225.1_6	XM_011052595.1_3	XM_011176479.1_3
BUSCOaEOG7DK51X	XM_017190136.1_5	XM_001991794.1_7	XM_003707148.2_11	XM_011059066.1_8	XM_011165899.1_8
BUSCOaEOG7XQ9M2	XM_017198918.1_4	XM_001986243.1_6	XM_012297983.1_5	XM_011066451.1_8	XM_011158445.1_13
BUSCOaEOG71KJHW	XM_017195464.1_6	XM_001995751.1_8	XM_003708628.2_9	XR_845847.1_10	XM_011162140.1_5
BUSCOaEOG7QGGJP	XM_017194714.1_6	XM_001987086.1_8	XM_003700695.2_11	XR_847051.1_11	XM_011159376.1_9
BUSCOaEOG7C5ZNZ	XM_017194307.1_21	XM_001987649.1_26	XM_012285255.1_24	XM_011058282.1_24	XM_011177364.1_24
BUSCOaEOG7FG05S	XM_017198814.1_6	XM_001995281.1_13	XM_012279728.1_12	XM_011069366.1_7	XM_011163436.1_9
BUSCOaEOG7G7Z4H	XM_017188814.1_4	XM_001994557.1_4	XM_003699390.2_4	XM_011057846.1_4	XM_011175303.1_5
BUSCOaEOG7HXR5Z	XM_017196073.1_3	XM_001987556.1_4	XM_003707853.2_2	XM_011054681.1_1	XM_011169783.1_2
BUSCOaEOG7H1X06	XM_017186806.1_20	XM_001984985.1_25	XM_012292725.1_18	XM_011056497.1_31	XM_011172638.1_26
BUSCOaEOG7JHZMF	XM_017192313.1_6	XM_001989157.1_11	XM_003700799.2_10	XM_011069111.1_9	XM_011159494.1_7
BUSCOaEOG7SJRJP	XM_017187143.1_8	XM_001983546.1_9	XM_012286396.1_14	XM_011067280.1_16	XM_011170728.1_15
BUSCOaEOG7PGS4V	XM_017186912.1_10	XM_001985191.1_16	XM_003704667.2_19	XM_011065367.1_20	XM_011164669.1_19
BUSCOaEOG7HXR5C	XM_017202089.1_5	XM_001990329.1_8	XM_012283725.1_20	XM_011055072.1_9	XM_011164338.1_10
BUSCOaEOG7201H7	XM_017198800.1_4	XM_001986754.1_5	XM_003701136.2_11	XM_011061561.1_7	XM_011158213.1_4
BUSCOaEOG70PQC9	XM_017191667.1_6	XM_001993728.1_8	XM_012287416.1_11	XM_011055620.1_8	XM_011161955.1_8
BUSCOaEOG761Q8W	XM_017190193.1_4	XM_001992539.1_2	XM_003699813.2_8	XM_011059610.1_2	XM_011166150.1_4
BUSCOaEOG7HXR6C	XM_017185905.1_1	XM_001992945.1_6	XM_003708469.2_11	XM_011067513.1_6	XM_011174165.1_8
BUSCOaEOG7CKFN4	XM_017185550.1_3	XM_001989972.1_5	XM_003699325.2_4	XM_011068707.1_4	XM_011178041.1_5
BUSCOaEOG7RG5ZQ	XM_017191633.1_1	XM_001994784.1_2	XM_012294685.1_4	XM_011058946.1_3	XM_011173972.1_2
BUSCOaEOG722WPB	XM_017190317.1_15	XM_001992545.1_24	XM_012285726.1_22	XM_011055017.1_20	XM_011164295.1_16
BUSCOaEOG77B1DF	XM_017204669.1_4	XM_001983480.1_7	XM_003705785.2_9	XM_011058234.1_5	XM_011164749.1_4
BUSCOaEOG71369F	XM_017194417.1_9	XM_001986631.1_9	XM_012282664.1_14	XM_011068531.1_15	XM_011168229.1_16
BUSCOaEOG7Z9J0X	XM_017191381.1_36	XM_001989412.1_34	XM_003706637.2_37	XM_011058504.1_30	XM_011164230.1_32
BUSCOaEOG7XQ9KK	XM_017204857.1_11	XM_001993151.1_12	XM_012294749.1_4	XM_011070998.1_9	XM_011167564.1_8
BUSCOaEOG78DM0J	XM_017192479.1_6	XM_001989161.1_5	XM_012296891.1_3	XM_011060703.1_10	XM_011161621.1_5
BUSCOaEOG7J4GP2	XM_017200787.1_5	XM_001992151.1_4	XM_012293286.1_5	XM_011051245.1_4	XM_011162768.1_3
BUSCOaEOG7FG05G	XM_017189163.1_6	XM_001987516.1_13	XM_012280478.1_9	XM_011066493.1_15	XM_011173704.1_13
BUSCOaEOG77X7T5	XM_017184596.1_7	XM_001989838.1_4	XM_012289848.1_6	XM_011053287.1_5	XM_011172507.1_5
BUSCOaEOG7455PS	XM_017190315.1_21	XM_001995708.1_36	XM_012286468.1_31	XM_011058756.1_33	XM_011164254.1_32
BUSCOaEOG7GBTBQ	XM_017184193.1_8	XM_001990554.1_4	XM_012293737.1_7	XM_011060692.1_14	XM_011159610.1_10
BUSCOaEOG7Z6NSX	XM_017203092.1_6	XM_001990445.1_6	XM_012283873.1_21	XM_011052366.1_6	XM_011177408.1_7
BUSCOaEOG75XV0T	XM_017189875.1_5	XM_001986016.1_10	XM_003705228.2_11	XM_011055688.1_7	XM_011168967.1_9
BUSCOaEOG7Z9J19	XM_017189044.1_10	XM_001986261.1_8	XM_012279677.1_17	XM_011069251.1_15	XM_011171458.1_12
BUSCOaEOG7BD0T8	XM_017203594.1_5	XM_001984596.1_5	XM_003702308.2_4	XM_011070102.1_5	XM_011177711.1_4
BUSCOaEOG7FJVF5	XM_017201667.1_8	XM_001989836.1_9	XM_012285604.1_8	XM_011066364.1_13	XM_011159293.1_9
BUSCOaEOG793PNQ	XM_017183512.1_12	XM_001989716.1_15	XR_001096681.1_14	XM_011066853.1_21	XM_011174686.1_19
BUSCOaEOG7P0F06	XM_017203383.1_3	XM_001984442.1_7	XR_001095433.1_6	XM_011070826.1_7	XM_011162920.1_3
BUSCOaEOG7748WZ	XM_017201707.1_6	XM_001995930.1_7	XM_003701303.2_8	XM_011061151.1_6	XM_011161988.1_7
BUSCOaEOG754W47	XM_017189183.1_5	XM_001986632.1_6	XM_012279585.1_5	XM_011068153.1_7	XM_011167657.1_7
BUSCOaEOG7DCDK4	XM_017202889.1_5	XM_001983168.1_6	XM_003707248.2_7	XM_011069173.1_4	XM_011157360.1_5
BUSCOaEOG7RG5ZF	XM_017190393.1_5	XM_001995730.1_5	XM_003705126.2_3	XM_011054271.1_4	XM_011169785.1_3
BUSCOaEOG7CGKG3	XM_017205573.1_1	XM_001989273.1_4	XM_003702945.2_4	XM_011068108.1_2	XM_011167616.1_4
BUSCOaEOG7M6RNQ	XM_017205457.1_8	XM_001996321.1_9	XM_012296992.1_14	XM_011051522.1_7	XM_011159934.1_9
BUSCOaEOG7V1T4N	XM_017185024.1_6	XM_001995532.1_7	XM_003706691.2_8	XM_011051483.1_9	XM_011172476.1_8
BUSCOaEOG7T7V8M	XM_017194710.1_8	XM_001987224.1_10	XM_003706553.2_8	XM_011059241.1_8	XM_011167500.1_9
BUSCOaEOG7SC13F	XM_017183571.1_5	XM_001989585.1_8	XM_012288180.1_5	XM_011050789.1_5	XM_011167540.1_7
BUSCOaEOG72S0BT	XM_017198368.1_16	XM_001986799.1_15	XM_012293512.1_24	XM_011070281.1_28	XM_011168706.1_23
BUSCOaEOG7B689F	XM_017200065.1_6	XM_001991069.1_19	XM_003700000.2_14	XM_011066356.1_14	XM_011157724.1_13
BUSCOaEOG7QZTQ9	XM_017203360.1_24	XM_001984443.1_32	XM_012283438.1_26	XM_011067834.1_25	XM_011177946.1_17
BUSCOaEOG7DCDJH	XM_017195026.1_12	XM_001988297.1_18	XR_001096913.1_26	XM_011058717.1_18	XM_011170982.1_15
BUSCOaEOG73C6SH	XM_017195027.1_16	XM_001988296.1_23	XR_001095840.1_30	XM_011065488.1_23	XM_011168864.1_22
BUSCOaEOG7PKNDZ	XM_017203571.1_3	XM_001983813.1_7	XM_003702210.2_7	XM_011070474.1_3	XM_011160597.1_2
BUSCOaEOG70GZWR	XM_017202065.1_3	XM_001994716.1_4	XM_012283790.1_10	XM_011053997.1_4	XM_011171983.1_9
BUSCOaEOG7N3KT8	XM_017186092.1_3	XM_001985231.1_7	XM_003706282.2_12	XM_011063360.1_9	XM_011177249.1_10
BUSCOaEOG76QSZK	XM_017184605.1_3	XM_001994217.1_2	XM_003705259.2_5	XM_011064751.1_4	XM_011161737.1_4
BUSCOaEOG7W4CS4	XM_017197300.1_7	XM_001990438.1_9	XM_012280181.1_11	XM_011062513.1_6	XM_011164869.1_6
BUSCOaEOG78Q6PT	XM_017194161.1_8	XM_001987687.1_13	XM_003705892.2_13	XM_011057929.1_9	XM_011158507.1_19
BUSCOaEOG7Z3SK7	XM_017191888.1_7	XM_001988403.1_8	XM_003699348.2_8	XM_011059596.1_5	XM_011166288.1_9
BUSCOaEOG70GZVV	XM_017196933.1_6	XM_001989741.1_9	XM_012292123.1_14	XM_011063284.1_12	XM_011176964.1_12
BUSCOaEOG77DWKV	XM_017197141.1_17	XM_001990787.1_14	XM_003701838.2_17	XM_011069051.1_13	XM_011171451.1_13
BUSCOaEOG77X7SZ	XM_017186054.1_11	XM_001984961.1_15	XM_003703814.2_13	XM_011057354.1_10	XM_011165714.1_8
BUSCOaEOG7MM7N4	XM_017188726.1_1	XM_001990563.1_6	XM_003700626.2_8	XM_011069885.1_5	XM_011161858.1_5
BUSCOaEOG7G7Z2T	XM_017203803.1_14	XM_001988895.1_19	XM_003704093.2_19	XM_011055730.1_27	XM_011168999.1_19
BUSCOaEOG7WMQZD	XM_017200565.1_9	XM_001991831.1_9	XM_003700534.2_13	XM_011069811.1_11	XM_011174314.1_13
BUSCOaEOG7MHCD6	XM_017201902.1_2	XM_001994615.1_4	XM_003700379.2_8	XM_011065897.1_8	XM_011162486.1_5
BUSCOaEOG7W4CTH	XM_017203657.1_3	XM_001984588.1_3	XM_012297445.1_4	XM_011060869.1_4	XM_011175137.1_4
BUSCOaEOG7S58KP	XM_017199161.1_10	XM_001992623.1_23	XM_003706776.2_13	XM_011064449.1_12	XM_011160783.1_9
BUSCOaEOG7NH2S4	XM_017185694.1_5	XM_001989970.1_5	XM_003706119.2_8	XM_011057875.1_7	XM_011175186.1_5
BUSCOaEOG74NHZH	XM_017194108.1_2	XM_001987263.1_1	XM_003702890.2_5	XM_011051010.1_3	XM_011165189.1_3
BUSCOaEOG70KV44	XM_017194956.1_5	XM_001988645.1_7	XM_012280135.1_2	XM_011070232.1_13	XM_011166498.1_6
BUSCOaEOG7QCM8T	XM_017191156.1_25	XM_001990642.1_29	XM_012282420.1_29	XM_011058911.1_28	XM_011172783.1_28
BUSCOaEOG78WZ68	XM_017204709.1_7	XM_001985300.1_9	XM_003704439.2_12	XM_011070128.1_8	XM_011173682.1_7
BUSCOaEOG7QGGJ3	XM_017194115.1_9	XM_001985770.1_8	XM_012287210.1_12	XM_011056835.1_12	XM_011171737.1_8
BUSCOaEOG7Z9J10	XM_017186580.1_12	XM_001990915.1_14	XM_012286102.1_12	XM_011069400.1_16	XM_011163467.1_16
BUSCOaEOG75BMMR	XM_017191706.1_3	XM_001996582.1_6	XR_001095221.1_6	XM_011057454.1_5	XM_011175550.1_6
BUSCOaEOG78DM15	XM_017186229.1_9	XM_001996090.1_7	XM_003699826.2_7	XM_011063106.1_8	XM_011161016.1_5
BUSCOaEOG7F87PG	XM_017194811.1_17	XM_001992391.1_24	XM_012284591.1_19	XM_011065447.1_29	XM_011166810.1_32
BUSCOaEOG7F5CHG	XM_017183369.1_2	XM_001987434.1_3	XM_003705740.2_9	XM_011060388.1_4	XM_011168547.1_8
BUSCOaEOG771DN4	XM_017189867.1_10	XM_001985992.1_10	XM_003707955.2_19	XM_011064166.1_13	XM_011167450.1_13
BUSCOaEOG7K9XHD	XM_017185631.1_5	XM_001993696.1_9	XR_001095067.1_11	XM_011053631.1_10	XM_011164736.1_4
BUSCOaEOG7C0765	XM_017192568.1_7	XM_001992618.1_16	XM_012296317.1_16	XM_011054783.1_16	XM_011164908.1_18
BUSCOaEOG7XQ9MJ	XM_017206469.1_5	XM_001985736.1_5	XM_003704127.2_6	XM_011057677.1_4	XM_011163239.1_5
BUSCOaEOG7V7JN3	XM_017184454.1_5	XM_001990153.1_9	XM_003701938.2_8	XM_011053284.1_8	XM_011174475.1_6
BUSCOaEOG7ZQ0ZW	XM_017204043.1_8	XM_001984683.1_11	XR_001095015.1_12	XM_011062167.1_15	XM_011173086.1_16
BUSCOaEOG71GP95	XM_017186390.1_7	XM_001996087.1_4	XM_003702610.2_7	XM_011069913.1_8	XM_011163330.1_6
BUSCOaEOG7BKR8Q	XM_017198000.1_3	XM_001985330.1_4	XM_012286514.1_4	XM_011057358.1_5	XM_011165707.1_4
BUSCOaEOG7VQWST	XM_017190744.1_14	XM_001989082.1_22	XM_012295674.1_15	XM_011056282.1_22	XM_011170458.1_21
BUSCOaEOG7WXBQT	XM_017200316.1_4	XM_001991665.1_9	XM_012297228.1_9	XM_011060319.1_7	XM_011166968.1_7
BUSCOaEOG79SSC5	XM_017201670.1_6	XM_001989522.1_9	XM_003700428.2_9	XM_011052395.1_10	XM_011174857.1_7
BUSCOaEOG7CZXKF	XM_017191966.1_6	XM_001988878.1_16	XM_012295255.1_28	XM_011058315.1_21	XM_011160667.1_15
BUSCOaEOG7F87QN	XM_017200605.1_7	XM_001991810.1_7	XM_012287571.1_10	XM_011051352.1_4	XM_011174889.1_1
BUSCOaEOG710B2K	XM_017199508.1_6	XM_001991547.1_14	XM_012291000.1_20	XM_011064003.1_9	XM_011170670.1_7
BUSCOaEOG7BKR7H	XM_017190445.1_11	XM_001995680.1_14	XM_012282739.1_19	XM_011060639.1_21	XM_011165601.1_22
BUSCOaEOG7BKR83	XR_001771925.1_6	XM_001994745.1_8	XM_012279178.1_8	XM_011063544.1_7	XM_011168123.1_7
BUSCOaEOG7H1X0H	XM_017188425.1_11	XM_001988914.1_14	XM_003701959.2_9	XM_011051415.1_15	XM_011167673.1_12
BUSCOaEOG7H4S7T	XM_017197930.1_9	XM_001985046.1_12	XM_012288893.1_16	XM_011068330.1_8	XM_011171295.1_8
BUSCOaEOG7JMTVX	XM_017184599.1_5	XM_001989837.1_3	XM_012291408.1_6	XM_011061052.1_5	XM_011166164.1_5
BUSCOaEOG72S0CZ	XM_017186327.1_13	XM_001990095.1_9	XM_012283309.1_10	XM_011063780.1_23	XM_011174049.1_16
BUSCOaEOG7M9MWH	XM_017189375.1_6	XM_001989358.1_5	XM_003703039.2_7	XM_011052621.1_10	XM_011157215.1_7
BUSCOaEOG7CP9X0	XM_017193935.1_6	XM_001987665.1_7	XM_012296173.1_7	XM_011059441.1_6	XM_011167030.1_4
BUSCOaEOG7C8TZ3	XM_017205014.1_4	XM_001995628.1_7	XM_012295796.1_3	XM_011066093.1_9	XM_011158370.1_6
BUSCOaEOG7K19RS	XM_017197075.1_26	XM_001993982.1_38	XM_012293856.1_39	XM_011070974.1_35	XM_011172657.1_42
BUSCOaEOG7SVC8P	XM_017187134.1_6	XM_001984328.1_8	XM_003704971.2_6	XM_011062775.1_8	XM_011174429.1_8
BUSCOaEOG7DK51D	XM_017183361.1_8	XM_001987494.1_9	XM_003706621.2_12	XM_011068784.1_14	XM_011164265.1_11
BUSCOaEOG71PDSB	XM_017191727.1_3	XM_001994322.1_2	XM_003703734.2_4	XM_011058489.1_2	XM_011164257.1_3
BUSCOaEOG76BB0R	XM_017204088.1_13	XM_001984712.1_13	XM_012285170.1_8	XM_011055791.1_5	XM_011177277.1_5
BUSCOaEOG7KDSS4	XM_017184364.1_5	XM_001994212.1_4	XM_012282246.1_5	XM_011053324.1_4	XM_011161360.1_8
BUSCOaEOG7H1X13	XM_017187994.1_8	XM_001984628.1_7	XM_003708484.2_9	XM_011063723.1_10	XM_011174095.1_8
BUSCOaEOG7GZ1RX	XM_017195927.1_16	XM_001996534.1_17	XM_012291088.1_3	XM_011065876.1_3	XM_011159247.1_3
BUSCOaEOG7SZ7H4	XM_017194162.1_12	XM_001987686.1_15	XM_012289508.1_18	XM_011054818.1_14	XM_011170890.1_14
BUSCOaEOG7M1162	XM_017185448.1_6	XM_001987281.1_5	XM_003699346.2_5	XM_011068010.1_7	XM_011164555.1_9
BUSCOaEOG7SFW9F	XM_017193987.1_21	XM_001995129.1_24	XM_003704019.2_22	XM_011053117.1_17	XM_011166223.1_17
BUSCOaEOG7WQM67	XM_017199556.1_8	XM_001992622.1_13	XM_012292661.1_18	XM_011064734.1_19	XM_011173545.1_17
BUSCOaEOG72P44W	XM_017185311.1_6	XM_001986048.1_4	XM_003700352.2_9	XM_011059932.1_9	XM_011162520.1_4
BUSCOaEOG754W3M	XM_017184558.1_8	XM_001990190.1_9	XM_012280353.1_11	XM_011070868.1_9	XM_011160155.1_12
BUSCOaEOG7QCMB9	XM_017183801.1_6	XM_001995112.1_2	XM_012285277.1_7	XM_011058110.1_6	XM_011177966.1_6
BUSCOaEOG732M2X	XM_017204038.1_9	XM_001984682.1_10	XM_012293435.1_17	XM_011061668.1_18	XM_011162453.1_11
BUSCOaEOG7SZ7HN	XM_017190646.1_7	XM_001988554.1_9	XM_003707698.2_9	XM_011057531.1_10	XM_011172111.1_10
BUSCOaEOG7CCQ5D	XM_017191746.1_9	XM_001989420.1_9	XM_003705185.2_10	XM_011070195.1_8	XM_011166471.1_7
BUSCOaEOG7BWC00	XM_017194448.1_5	XM_001986263.1_8	XM_003701826.2_11	XM_011050958.1_10	XM_011172544.1_12
BUSCOaEOG7N9B9S	XM_017187316.1_7	XM_001993484.1_4	XM_012288662.1_7	XM_011069658.1_6	XM_011163439.1_4
BUSCOaEOG7GV5JV	XM_017183759.1_13	XM_001986006.1_9	XM_003701798.2_15	XM_011070964.1_17	XM_011160561.1_12
BUSCOaEOG7GJJTN	XM_017191811.1_6	XM_001993156.1_5	XM_003699400.2_8	XM_011060910.1_8	XM_011175052.1_7
BUSCOaEOG7429GP	XM_017185622.1_6	XM_001994806.1_7	XM_012285591.1_3	XM_011070730.1_8	XM_011157465.1_6
BUSCOaEOG7KX4XV	XM_017191932.1_7	XM_001993328.1_8	XM_003705721.2_6	XM_011066920.1_6	XM_011164882.1_5
BUSCOaEOG79WNKK	XM_017183711.1_4	XM_001986012.1_8	XM_003704153.2_8	XM_011065987.1_8	XM_011170015.1_8
BUSCOaEOG7XDPWJ	XM_017203260.1_4	XM_001994758.1_4	XM_012285353.1_4	XM_011059782.1_4	XM_011163669.1_9
BUSCOaEOG7X6ZD2	XM_017188227.1_10	XM_001988356.1_11	XM_003704359.2_6	XM_011053720.1_9	XM_011175225.1_11
BUSCOaEOG7QKBT4	XM_017188248.1_3	XM_001993392.1_4	XM_012287424.1_5	XM_011055323.1_7	XM_011159091.1_9
BUSCOaEOG70D3PG	XM_017193315.1_12	XM_001994446.1_4	XM_012295118.1_7	XM_011068413.1_5	XM_011160011.1_6
BUSCOaEOG7B3D2B	XR_001771388.1_12	XM_001992315.1_7	XR_001097532.1_7	XM_011070580.1_10	XM_011159115.1_8
BUSCOaEOG7KT8QP	XM_017195703.1_11	XM_001985806.1_8	XM_012279879.1_25	XM_011051580.1_8	XM_011157659.1_6
BUSCOaEOG7HBHQM	XM_017192647.1_5	XM_001991310.1_8	XM_012296256.1_8	XM_011064155.1_10	XM_011164898.1_12
BUSCOaEOG728N59	XM_017193808.1_11	XM_001985695.1_12	XM_012281570.1_28	XM_011055669.1_13	XM_011168958.1_10
BUSCOaEOG7NSPGB	XM_017190816.1_4	XM_001989071.1_12	XM_003706111.2_16	XM_011057089.1_14	XM_011163120.1_13
BUSCOaEOG7B0HTM	XM_017189874.1_5	XM_001986364.1_7	XM_012299015.1_13	XR_846388.1_10	XM_011164702.1_7
BUSCOaEOG7XQ9KT	XM_017200798.1_7	XM_001992613.1_15	XM_003708289.2_6	XM_011058552.1_11	XM_011171059.1_10
BUSCOaEOG78Q6R4	XM_017194402.1_3	XM_001986486.1_3	XM_003705020.2_7	XM_011069159.1_5	XM_011157368.1_4
BUSCOaEOG7N0QM0	XM_017190797.1_13	XM_001988531.1_15	XM_012293604.1_15	XM_011064458.1_13	XM_011160789.1_17
BUSCOaEOG76F67Z	XM_017185256.1_2	XM_001986736.1_4	XM_012294422.1_3	XM_011060252.1_3	XM_011177194.1_3
BUSCOaEOG7C5ZPC	XM_017203022.1_6	XM_001990027.1_12	XM_003700944.2_8	XM_011065304.1_8	XM_011157912.1_7
BUSCOaEOG7Q8R38	XM_017199445.1_10	XM_001991425.1_17	XM_012279647.1_14	XM_011058768.1_15	XM_011170978.1_14
BUSCOaEOG7W7826	XM_017202811.1_2	XM_001990059.1_3	XM_003705290.2_7	XM_011067734.1_4	XM_011157598.1_4
BUSCOaEOG7FG06N	XM_017202094.1_4	XM_001990327.1_6	XM_012291275.1_5	XM_011060177.1_4	XM_011159392.1_5
BUSCOaEOG7R2PZM	XM_017198884.1_17	XM_001986228.1_13	XM_012293096.1_15	XM_011057212.1_19	XM_011157129.1_23
BUSCOaEOG7XDPVN	XM_017202627.1_13	XM_001993647.1_13	XM_003704671.2_13	XM_011063529.1_9	XM_011158603.1_7
BUSCOaEOG70PQBK	XM_017192705.1_7	XM_001995769.1_14	XM_012284116.1_17	XM_011056168.1_18	XM_011163702.1_23
BUSCOaEOG7K728M	XM_017187417.1_5	XM_001988252.1_10	XM_003699146.2_10	XM_011068180.1_15	XM_011161534.1_14
BUSCOaEOG7DG8S5	XM_017189234.1_10	XM_001986025.1_14	XM_003699385.2_15	XM_011065189.1_16	XM_011169987.1_15
BUSCOaEOG7CS63X	XM_017200305.1_11	XM_001991840.1_19	XM_012290855.1_20	XM_011060357.1_20	XM_011169709.1_12
BUSCOaEOG7DVRRC	XM_017204967.1_8	XM_001993265.1_9	XM_012295583.1_9	XM_011059648.1_7	XM_011163403.1_4
BUSCOaEOG70GZX4	XM_017199798.1_1	XM_001994349.1_3	XM_003707065.2_5	XM_011068116.1_4	XM_011167625.1_5
BUSCOaEOG7XDPW8	XM_017201713.1_6	XM_001990370.1_5	XM_003705358.2_10	XM_011062975.1_9	XM_011172212.1_7
BUSCOaEOG7MDH4Q	XM_017204269.1_10	XM_001983447.1_13	XM_012282863.1_11	XM_011056686.1_10	XM_011160574.1_8
BUSCOaEOG7C8TWX	XM_017202073.1_19	XM_001990224.1_19	XR_001095822.1_24	XM_011053991.1_20	XM_011172019.1_16
BUSCOaEOG7WF0H6	XM_017200226.1_5	XM_001990108.1_5	XM_012294530.1_9	XM_011063756.1_6	XM_011174077.1_6
BUSCOaEOG7C33DZ	XM_017192641.1_17	XM_001992453.1_27	XM_012285398.1_33	XM_011066985.1_31	XM_011166030.1_25
BUSCOaEOG77HRTG	XM_017199191.1_19	XM_001993775.1_22	XM_012291313.1_28	XM_011060231.1_26	XM_011159389.1_25
BUSCOaEOG77B1C2	XM_017198008.1_7	XM_001985243.1_8	XM_003702974.2_7	XM_011070306.1_10	XM_011177857.1_7
BUSCOaEOG7G26MS	XM_017201565.1_3	XM_001995926.1_7	XM_012286075.1_6	XR_845833.1_9	XM_011167976.1_9
BUSCOaEOG7JHZKP	XM_017203637.1_5	XM_001984959.1_9	XM_012287050.1_8	XM_011062351.1_6	XM_011159193.1_8
BUSCOaEOG7SZ7H9	XM_017196094.1_7	XM_001987810.1_10	XM_012290201.1_5	XM_011054904.1_9	XM_011171469.1_4
BUSCOaEOG7XQ9KD	XM_017206708.1_15	XM_001994090.1_21	XM_012290096.1_19	XM_011058406.1_14	XM_011176591.1_13
BUSCOaEOG76MXQ4	XM_017198945.1_3	XM_001986237.1_5	XM_003706538.2_5	XM_011065318.1_6	XM_011157899.1_7
BUSCOaEOG7BKR7F	XM_017200059.1_20	XM_001991675.1_18	XM_003701359.2_23	XM_011069374.1_19	XM_011172068.1_10
BUSCOaEOG7VTS1X	XM_017198991.1_3	XM_001991555.1_14	XM_012282821.1_12	XM_011069074.1_13	XM_011172407.1_9
BUSCOaEOG7J4GMG	XM_017184604.1_8	XM_001994218.1_16	XM_003705384.2_21	XM_011055469.1_21	XM_011161875.1_18
BUSCOaEOG7P91PQ	XM_017193599.1_6	XM_001989137.1_8	XM_003708285.2_5	XM_011070615.1_7	XM_011160224.1_7
BUSCOaEOG7RK25F	XM_017184360.1_13	XM_001994211.1_10	XM_012295087.1_15	XM_011056394.1_20	XM_011170370.1_16
BUSCOaEOG7ZM4RC	XM_017199473.1_6	XM_001991625.1_11	XM_012283986.1_13	XM_011065500.1_12	XM_011168953.1_14
BUSCOaEOG7N9B98	XM_017184468.1_4	XM_001990366.1_5	XM_012289677.1_6	XM_011053497.1_9	XM_011161111.1_6
BUSCOaEOG7G52V0	XM_017185854.1_10	XM_001993233.1_11	XM_012287149.1_14	XM_011059962.1_13	XM_011163794.1_7
BUSCOaEOG76J2FJ	XM_017206223.1_12	XM_001987938.1_10	XM_012294607.1_21	XM_011069899.1_9	XM_011161851.1_7
BUSCOaEOG71PDQS	XM_017191025.1_9	XM_001989904.1_11	XM_003703899.2_13	XM_011070386.1_16	XM_011176835.1_13
BUSCOaEOG73JZ85	XM_017206627.1_21	XM_001989451.1_18	XM_003705148.2_30	XM_011053522.1_25	XM_011161083.1_21
BUSCOaEOG738BJT	XM_017190198.1_7	XM_001991404.1_9	XM_012289077.1_6	XM_011056192.1_4	XM_011163718.1_3
BUSCOaEOG7H4S9C	XM_017187109.1_3	XM_001983939.1_3	XM_003708418.2_5	XM_011055544.1_6	XM_011175717.1_4
BUSCOaEOG78DM1X	XM_017187030.1_2	XM_001983920.1_2	XM_003704929.2_4	XM_011068881.1_1	XM_011166576.1_5
BUSCOaEOG76QSZ8	XM_017202644.1_6	XM_001996149.1_4	XM_003707925.2_7	XM_011069713.1_7	XM_011157954.1_5
BUSCOaEOG7W1HHQ	XM_017199282.1_6	XM_001992045.1_20	XM_012288188.1_12	XM_011065444.1_9	XM_011166812.1_11
BUSCOaEOG7ZDD8Z	XM_017199463.1_1	XM_001991034.1_6	XM_012286954.1_8	XM_011053019.1_5	XM_011177115.1_9
BUSCOaEOG7FZBD9	XM_017190722.1_5	XM_001988522.1_18	XM_012295814.1_13	XM_011061506.1_8	XM_011169882.1_7
BUSCOaEOG7R2PZC	XM_017197054.1_27	XM_001989933.1_32	XM_012292662.1_25	XM_011064023.1_36	XM_011161409.1_37
BUSCOaEOG76F671	XM_017194655.1_4	XM_001986637.1_12	XM_012280166.1_10	XM_011055698.1_12	XM_011168976.1_11
BUSCOaEOG7QCMBR	XM_017187243.1_4	XM_001993482.1_6	XM_003703211.2_8	XM_011058230.1_7	XM_011157174.1_3
BUSCOaEOG7BWC0P	XM_017206408.1_4	XM_001987395.1_7	XM_012284478.1_8	XM_011067796.1_5	XM_011170603.1_3
BUSCOaEOG7429H2	XM_017205569.1_5	XM_001989274.1_9	XM_012282293.1_8	XM_011062695.1_11	XM_011164045.1_13
BUSCOaEOG72P45P	XM_017187935.1_2	XM_001983330.1_2	XM_003707509.2_2	XM_011051845.1_3	XM_011173433.1_3
BUSCOaEOG7QKBRX	XM_017199980.1_10	XM_001991910.1_15	XM_012280698.1_10	XM_011056207.1_13	XM_011163726.1_13
BUSCOaEOG7WXBQ1	XM_017184918.1_9	XM_001984773.1_9	XM_012282790.1_10	XM_011054543.1_12	XM_011164207.1_5
BUSCOaEOG78WZ6V	XM_017204956.1_5	XM_001993393.1_4	XM_012292081.1_8	XM_011056849.1_4	XM_011167302.1_4
BUSCOaEOG7RZJ4Z	XM_017192017.1_3	XM_001988996.1_4	XM_003705720.2_5	XM_011063868.1_8	XM_011166075.1_6
BUSCOaEOG75FGVB	XM_017197104.1_1	XM_001993983.1_3	XM_012286839.1_7	XM_011067726.1_5	XM_011157853.1_5
BUSCOaEOG77MN2K	XM_017190426.1_10	XM_001992383.1_17	XM_012288041.1_11	XM_011053059.1_9	XM_011169836.1_10
BUSCOaEOG7F2H72	XM_017194063.1_10	XM_001985845.1_8	XM_012298767.1_11	XM_011057488.1_13	XM_011157074.1_13
BUSCOaEOG77DWNG	XM_017207016.1_2	XM_001990732.1_6	XM_012286890.1_7	XM_011052937.1_6	XM_011166391.1_3
BUSCOaEOG789QRT	XM_017196534.1_6	XM_001984780.1_10	XM_003706808.2_9	XM_011051922.1_7	XM_011168331.1_9
BUSCOaEOG7MWV9V	XM_017200268.1_7	XM_001991065.1_9	XM_012283426.1_9	XM_011066278.1_13	XM_011166706.1_11
BUSCOaEOG728N66	XM_017192194.1_5	XM_001993182.1_6	XR_001095984.1_8	XM_011056400.1_7	XM_011170363.1_7
BUSCOaEOG7HBHQ6	XM_017200296.1_12	XM_001991678.1_14	XM_003701822.2_19	XM_011068839.1_18	XM_011166660.1_16
BUSCOaEOG74RD56	XM_017191684.1_4	XM_001996580.1_7	XM_012285827.1_5	XM_011052535.1_8	XM_011167853.1_10
BUSCOaEOG7FRKZ8	XM_017197179.1_4	XM_001990597.1_4	XM_012296207.1_4	XM_011069663.1_6	XM_011157994.1_5
BUSCOaEOG7RVNVX	XM_017196169.1_12	XM_001995389.1_12	XM_012293341.1_20	XM_011070286.1_21	XM_011168710.1_20
BUSCOaEOG7FVG5G	XM_017192049.1_6	XM_001985699.1_3	XM_012292413.1_5	XM_011070631.1_3	XM_011157593.1_3
BUSCOaEOG73JZ8T	XM_017187803.1_7	XM_001983728.1_8	XM_012286464.1_8	XM_011055705.1_8	XM_011168982.1_6
BUSCOaEOG74JNNW	XM_017197716.1_9	XM_001984967.1_12	XM_012298877.1_11	XM_011064245.1_13	XM_011158351.1_13
BUSCOaEOG74FSDJ	XM_017188640.1_16	XM_001989759.1_37	XM_012293284.1_40	XM_011051252.1_46	XM_011162766.1_49
BUSCOaEOG7GFPK7	XM_017203102.1_8	XM_001990449.1_12	XM_003708587.2_8	XM_011064932.1_6	XM_011159674.1_5
BUSCOaEOG7BSGR3	XM_017199988.1_7	XM_001991660.1_12	XM_012289369.1_14	XM_011059043.1_13	XM_011165923.1_12
BUSCOaEOG7M9MWC	XM_017196727.1_6	XM_001992569.1_6	XM_003699888.2_9	XM_011056274.1_14	XM_011170461.1_9
BUSCOaEOG7V1T4D	XM_017188132.1_14	XM_001984539.1_16	XM_003707504.2_9	XM_011051841.1_24	XM_011163432.1_15
BUSCOaEOG7V4PCH	XR_001771859.1_8	XM_001990374.1_7	XM_012281059.1_22	XM_011060018.1_10	XM_011160428.1_10
BUSCOaEOG7Q5VVF	XM_017198744.1_2	XM_001990755.1_4	XM_003703744.2_2	XM_011069764.1_4	XM_011176989.1_3
BUSCOaEOG78HG6S	XM_017204185.1_19	XM_001983623.1_19	XM_012288486.1_16	XM_011065471.1_18	XM_011166833.1_11
BUSCOaEOG7PCWZ6	XM_017184020.1_7	XM_001985469.1_7	XM_012282398.1_16	XM_011053875.1_7	XM_011174188.1_6
BUSCOaEOG7V7JNK	XM_017189857.1_5	XM_001986996.1_7	XM_003706641.2_10	XM_011063129.1_12	XM_011165533.1_6
BUSCOaEOG7G7Z3R	XM_017187223.1_5	XM_001992706.1_7	XM_003706839.2_10	XM_011053586.1_7	XM_011170856.1_6
BUSCOaEOG793PNF	XM_017190120.1_13	XM_001990978.1_15	XM_012298926.1_24	XM_011058387.1_21	XM_011176653.1_17
BUSCOaEOG764KJ1	XM_017199639.1_6	XM_001989460.1_5	XM_012281113.1_6	XM_011054712.1_7	XM_011173775.1_6
BUSCOaEOG7RK265	XM_017205938.1_2	XM_001987328.1_6	XR_001097570.1_11	XM_011057023.1_2	XM_011176755.1_2
BUSCOaEOG7JXFJK	XM_017184795.1_8	XM_001983986.1_5	XM_003705584.2_11	XM_011067467.1_8	XM_011157026.1_11
BUSCOaEOG76MXP8	XM_017185253.1_16	XM_001986159.1_19	XM_012294633.1_23	XM_011054069.1_21	XM_011161780.1_15
BUSCOaEOG78DM23	XM_017205604.1_3	XM_001988439.1_3	XR_001095649.1_7	XM_011060160.1_5	XM_011177296.1_6
BUSCOaEOG7BWC0D	XM_017203075.1_5	XM_001993661.1_7	XM_003705376.2_13	XM_011052424.1_12	XM_011167958.1_9
BUSCOaEOG7VJ5BV	XM_017189842.1_5	XM_001995252.1_8	XM_012284466.1_5	XM_011063177.1_5	XM_011162941.1_6
BUSCOaEOG7B94HP	XM_017189758.1_17	XM_001987032.1_29	XM_003700411.2_24	XM_011070018.1_31	XM_011173680.1_25
BUSCOaEOG7ZDD86	XM_017198555.1_16	XM_001987187.1_20	XM_012284443.1_16	XM_011055433.1_15	XM_011158720.1_18
BUSCOaEOG7FJVDW	XM_017191634.1_7	XM_001996599.1_8	XM_012298114.1_12	XM_011067041.1_12	XM_011176011.1_11
BUSCOaEOG7XHK52	XM_017190539.1_8	XM_001994069.1_5	XM_003706540.2_13	XM_011065314.1_2	XM_011157903.1_6
BUSCOaEOG7FNQNR	XM_017185228.1_5	XM_001986305.1_9	XM_012281836.1_12	XM_011058711.1_10	XM_011170984.1_9
BUSCOaEOG77753N	XM_017201981.1_39	XM_001996161.1_45	XM_012295919.1_40	XM_011057527.1_41	XM_011172120.1_44
BUSCOaEOG77B1C1	XM_017201555.1_13	XM_001990644.1_12	XM_012284964.1_6	XM_011068905.1_9	XM_011172671.1_17
BUSCOaEOG7PPHMZ	XM_017205829.1_5	XM_001987351.1_7	XM_003704892.2_8	XM_011066630.1_7	XM_011164408.1_6
BUSCOaEOG7S84VV	XM_017194002.1_9	XM_001984529.1_19	XM_012288110.1_12	XM_011051994.1_9	XM_011160933.1_13
BUSCOaEOG7R8FFV	XM_017183534.1_4	XM_001989713.1_5	XM_003704721.2_7	XM_011064770.1_11	XM_011161718.1_6
BUSCOaEOG7X16Z0	XM_017184634.1_3	XM_001989847.1_5	XM_012285642.1_4	XM_011060394.1_5	XM_011171142.1_4
BUSCOaEOG789QR2	XM_017194857.1_11	XM_001985663.1_17	XM_012279448.1_17	XM_011062877.1_15	XM_011172459.1_15
BUSCOaEOG79H5M9	XM_017193594.1_7	XM_001989138.1_10	XM_012279621.1_16	XM_011060892.1_15	XM_011175145.1_13
BUSCOaEOG7T23RC	XM_017202085.1_7	XM_001990671.1_10	XM_012285379.1_10	XM_011060206.1_13	XM_011159411.1_11
BUSCOaEOG7N6G3P	XM_017197900.1_5	XM_001983241.1_8	XM_003705626.2_7	XM_011064709.1_7	XM_011170148.1_6
BUSCOaEOG78HG7S	XM_017195360.1_11	XM_001992429.1_11	XM_012294293.1_13	XM_011065901.1_10	XM_011160891.1_10
BUSCOaEOG7DZN1F	XM_017187108.1_3	XM_001983937.1_3	XM_003699665.2_2	XM_011069717.1_2	XM_011163483.1_1
BUSCOaEOG7V1T5D	XM_017185430.1_4	XM_001986051.1_5	XM_003700803.2_3	XM_011054704.1_3	XM_011173786.1_4
BUSCOaEOG7JQQ37	XM_017202048.1_4	XM_001994662.1_7	XM_003704546.2_5	XM_011065780.1_6	XM_011161726.1_6
BUSCOaEOG7WHVQM	XM_017187432.1_10	XM_001992921.1_11	XM_012295739.1_21	XM_011062752.1_16	XM_011163543.1_17
BUSCOaEOG7Q5VT4	XM_017198613.1_11	XM_001986130.1_13	XM_012297488.1_18	XM_011062590.1_11	XM_011171385.1_11
BUSCOaEOG7XX228	XM_017193064.1_19	XM_001984602.1_20	XM_003708129.2_21	XM_011063058.1_16	XM_011160972.1_21
BUSCOaEOG7PPHN7	XM_017186935.1_8	XM_001984861.1_5	XM_012297857.1_6	XM_011052510.1_7	XM_011167886.1_3
BUSCOaEOG796JWC	XM_017191566.1_15	XM_001995852.1_15	XM_012296012.1_12	XM_011057989.1_23	XM_011158266.1_26
BUSCOaEOG7J1MCQ	XM_017203476.1_17	XM_001983800.1_17	XM_012296250.1_18	XM_011054970.1_18	XM_011164912.1_17
BUSCOaEOG79M1WW	XM_017193535.1_6	XM_001993072.1_4	XM_003705846.2_6	XM_011059151.1_5	XR_850991.1_5
BUSCOaEOG7QKBSV	XM_017191702.1_5	XM_001989636.1_7	XR_001097413.1_8	XM_011058065.1_5	XM_011159628.1_8
BUSCOaEOG7C8TX4	XM_017197270.1_11	XM_001989529.1_18	XM_003705149.2_19	XM_011058968.1_12	XM_011172717.1_7
BUSCOaEOG7CZXMP	XM_017194918.1_9	XM_001988646.1_3	XM_012290734.1_7	XM_011051355.1_9	XM_011174891.1_10
BUSCOaEOG7W4CRQ	XM_017205678.1_10	XM_001988206.1_8	XM_012295815.1_14	XM_011066097.1_6	XM_011169368.1_6
BUSCOaEOG7PKNCB	XM_017185865.1_33	XM_001987992.1_40	XM_012293410.1_39	XM_011052055.1_41	XM_011168751.1_39
BUSCOaEOG77754C	XM_017204186.1_5	XM_001983622.1_11	XM_012288101.1_6	XM_011053394.1_14	XM_011161204.1_11
BUSCOaEOG74Z4M9	XM_017205117.1_13	XM_001988762.1_17	XM_003704818.2_30	XM_011062991.1_31	XM_011172202.1_23
BUSCOaEOG7WMQZP	XM_017206660.1_11	XM_001990362.1_10	XM_012281703.1_8	XM_011059988.1_13	XM_011168575.1_11
BUSCOaEOG7RNXDG	XM_017193589.1_5	XM_001993351.1_8	XM_012287322.1_10	XM_011068498.1_11	XM_011169400.1_7
BUSCOaEOG7M115P	XM_017191370.1_37	XM_001995996.1_14	XM_012291357.1_23	XM_011058241.1_17	XM_011164752.1_14
BUSCOaEOG71S8ZM	XM_017204391.1_15	XM_001985139.1_18	XM_012286403.1_17	XM_011065104.1_18	XM_011166110.1_9
BUSCOaEOG7RG5XN	XM_017193570.1_6	XM_001989120.1_12	XM_012297458.1_12	XM_011051161.1_11	XM_011163807.1_9
BUSCOaEOG7TV2Q4	XM_017199321.1_7	XM_001992332.1_6	XM_003708128.2_2	XM_011060733.1_5	XM_011161657.1_2
BUSCOaEOG7J7BVN	XM_017201986.1_15	XM_001989491.1_7	XM_012284299.1_9	XM_011067615.1_7	XM_011176879.1_7
BUSCOaEOG7N3KST	XM_017198811.1_12	XM_001987118.1_10	XM_003703074.2_8	XM_011054106.1_9	XM_011171130.1_7
BUSCOaEOG7097DF	XM_017185598.1_6	XM_001994628.1_7	XM_003703738.2_13	XM_011070511.1_9	XM_011166743.1_10
BUSCOaEOG7520VC	XM_017186604.1_11	XM_001991003.1_14	XM_012284974.1_17	XM_011056397.1_14	XM_011170367.1_13
BUSCOaEOG7KDSQZ	XM_017204943.1_11	XM_001993041.1_10	XM_012281908.1_13	XM_011068105.1_8	XM_011157551.1_13
BUSCOaEOG7VTS33	XM_017205118.1_6	XM_001987887.1_6	XM_003704057.2_5	XM_011053373.1_4	XM_011161221.1_5
BUSCOaEOG7S84TK	XM_017192904.1_19	XM_001988090.1_18	XM_012293189.1_17	XM_011051478.1_14	XM_011172478.1_19
BUSCOaEOG7P65DS	XM_017185657.1_9	XM_001994528.1_12	XM_012298061.1_19	XM_011052491.1_17	XM_011167903.1_18
BUSCOaEOG79SSB6	XM_017187828.1_7	XM_001985374.1_7	XM_012288752.1_14	XM_011069016.1_13	XM_011161451.1_10
BUSCOaEOG79WNK4	XM_017186346.1_8	XM_001990083.1_14	XM_003701216.2_11	XM_011062721.1_8	XM_011157301.1_9
BUSCOaEOG7XT5W2	XM_017184382.1_5	XM_001994578.1_4	XM_003700323.2_4	XM_011064421.1_7	XM_011177620.1_4
BUSCOaEOG7ZQ10T	XM_017191143.1_5	XM_001989565.1_9	XM_012292601.1_17	XM_011065703.1_8	XR_851448.1_9
BUSCOaEOG7MHCC2	XM_017205128.1_11	XM_001987892.1_12	XM_012290928.1_6	XM_011063830.1_10	XM_011168484.1_11
BUSCOaEOG7S2DBZ	XM_017185242.1_6	XM_001987829.1_9	XM_003703118.2_9	XM_011067632.1_8	XM_011176827.1_7
BUSCOaEOG7XX247	XM_017189151.1_1	XM_001987126.1_1	XM_003700325.2_5	XM_011070785.1_3	XM_011161574.1_3
BUSCOaEOG7MT02X	XM_017184112.1_8	XM_001984648.1_10	XM_003705829.2_9	XM_011060162.1_15	XM_011177455.1_6
BUSCOaEOG7FRKXV	XM_017185267.1_4	XM_001990797.1_3	XM_012291995.1_5	XM_011056348.1_5	XM_011167339.1_4
BUSCOaEOG7DZN05	XM_017188788.1_5	XM_001994019.1_6	XM_003703010.2_4	XR_846759.1_7	XM_011161309.1_7
BUSCOaEOG754W4S	XM_017206669.1_3	XM_001994315.1_5	XM_003705810.2_5	XM_011059154.1_6	XM_011168422.1_5
BUSCOaEOG7SRH19	XM_017200824.1_8	XM_001991575.1_12	XR_001097361.1_17	XM_011056556.1_15	XM_011169074.1_17
BUSCOaEOG7J1MD4	XM_017202553.1_2	XM_001997624.1_10	XM_012298190.1_7	XM_011056114.1_14	XM_011170636.1_5
BUSCOaEOG7Q5VTR	XM_017191450.1_4	XM_001990490.1_4	XM_012279697.1_7	XM_011056134.1_6	XM_011170652.1_5
BUSCOaEOG7KMJ7Z	XM_017201699.1_8	XM_001990705.1_10	XM_003699663.2_8	XM_011062517.1_15	XM_011164871.1_10
BUSCOaEOG7NWJR7	XM_017187194.1_2	XM_001989771.1_7	XM_003700930.2_3	XM_011068765.1_2	XM_011163291.1_3
BUSCOaEOG7B3D37	XM_017191809.1_4	XM_001989263.1_7	XM_012279418.1_5	XM_011057682.1_5	XM_011172128.1_4
BUSCOaEOG7S2DF0	XM_017196208.1_2	XM_001987563.1_3	XM_003706391.2_4	XM_011059503.1_2	XM_011167413.1_2
BUSCOaEOG73ZF90	XM_017202558.1_3	XM_001983181.1_4	XM_003708473.2_3	XM_011053843.1_1	XM_011173291.1_2
BUSCOaEOG76J2G1	XM_017206719.1_9	XM_001994086.1_13	XM_003705841.2_11	XM_011060229.1_8	XM_011159387.1_10
BUSCOaEOG7PKNDV	XM_017192432.1_9	XM_001992745.1_9	XM_003705858.2_9	XM_011056890.1_17	XM_011158488.1_13
BUSCOaEOG7CKFN1	XM_017184699.1_3	XM_001994603.1_8	XM_012290198.1_6	XM_011067009.1_6	XM_011174490.1_8
BUSCOaEOG786VHB	XM_017204206.1_8	XM_001984461.1_12	XM_003707466.2_11	XM_011059912.1_11	XM_011163748.1_9
BUSCOaEOG70WFTN	XM_017198547.1_4	XM_001995045.1_8	XM_003706159.2_7	XM_011056471.1_10	XM_011167325.1_12
BUSCOaEOG76F67F	XM_017206115.1_7	XM_001992033.1_7	XM_003708037.2_9	XM_011060233.1_4	XM_011159385.1_5
BUSCOaEOG72GCN0	XM_017205618.1_20	XM_001989285.1_26	XM_012289528.1_18	XM_011054814.1_17	XM_011170887.1_19
BUSCOaEOG793PQ2	XM_017186652.1_2	XM_001991373.1_5	XM_003706507.2_8	XM_011064918.1_7	XM_011168005.1_6
BUSCOaEOG7X9TMX	XM_017200130.1_8	XM_001991914.1_12	XM_012289432.1_10	XM_011068645.1_12	XR_851479.1_9
BUSCOaEOG7162JS	XM_017198888.1_11	XM_001986518.1_12	XM_003706146.2_12	XM_011066315.1_10	XM_011165316.1_12
BUSCOaEOG7QS38G	XM_017204940.1_8	XM_001988825.1_6	XM_003703235.2_8	XM_011069322.1_11	XM_011173743.1_13
BUSCOaEOG786VJ2	XM_017197034.1_2	XM_001993768.1_7	XM_003705737.2_13	XM_011063869.1_7	XM_011166070.1_8
BUSCOaEOG71CT2M	XM_017205939.1_2	XM_001987327.1_3	XM_003702131.2_11	XM_011053867.1_8	XM_011174187.1_7
BUSCOaEOG7WF0GR	XM_017191858.1_5	XM_001988836.1_10	XM_003702620.2_12	XM_011055100.1_7	XM_011164437.1_8
BUSCOaEOG7ZQ103	XM_017191992.1_16	XM_001988965.1_14	XR_001096949.1_11	XM_011063967.1_13	XR_851476.1_19
BUSCOaEOG7HR0QR	XM_017192467.1_4	XM_001989165.1_2	XM_003705946.2_4	XM_011057931.1_1	XM_011158509.1_3
BUSCOaEOG7JF3BR	XM_017191399.1_14	XM_001989651.1_19	XM_003705142.2_24	XM_011069007.1_12	XR_851292.1_16
BUSCOaEOG7RZJ5B	XM_017204931.1_22	XM_001989094.1_4	XM_003700205.2_20	XM_011056748.1_14	XM_011160504.1_12
BUSCOaEOG767FRJ	XM_017184420.1_2	XM_001986414.1_6	XM_003706029.2_4	XM_011068270.1_8	XM_011171354.1_7
BUSCOaEOG7GR9BH	XM_017204579.1_2	XM_001983515.1_1	XM_003708104.2_8	XM_011053315.1_3	XM_011159916.1_4
BUSCOaEOG78HG6W	XM_017206171.1_19	XM_001996505.1_18	XM_003706067.2_16	XM_011067638.1_13	XM_011157387.1_8
BUSCOaEOG7XX23C	XM_017202017.1_5	XM_001990219.1_6	XR_001095412.1_8	XM_011061681.1_4	XM_011170263.1_8
BUSCOaEOG7Z9J14	XM_017205327.1_11	XM_001994146.1_13	XM_012286266.1_20	XM_011061217.1_23	XM_011170294.1_17
BUSCOaEOG7WTGFN	XM_017189942.1_5	XM_001986708.1_6	XM_012284298.1_3	XM_011067612.1_3	XM_011176880.1_5
BUSCOaEOG7HBHQN	XM_017202450.1_7	XM_001983264.1_7	XM_012297600.1_10	XM_011057882.1_9	XM_011175190.1_10
BUSCOaEOG7C33FK	XM_017197231.1_9	XM_001996200.1_11	XR_001095345.1_8	XM_011054923.1_9	XM_011162788.1_8
BUSCOaEOG75N79H	XR_001771216.1_6	XM_001992939.1_8	XM_012293526.1_6	XM_011067866.1_9	XM_011177934.1_6
BUSCOaEOG7V1T5W	XM_017201618.1_8	XM_001989789.1_11	XM_012291332.1_10	XM_011066978.1_7	XM_011166026.1_8
BUSCOaEOG77TCJ9	XM_017189483.1_7	XM_001986336.1_13	XM_003699173.2_19	XM_011059941.1_13	XM_011174612.1_13
BUSCOaEOG7NKZ04	XM_017186355.1_23	XM_001994337.1_15	XM_003705300.2_15	XM_011059865.1_20	XM_011174829.1_19
BUSCOaEOG732M37	XM_017188760.1_5	XM_001990561.1_7	XM_012282005.1_6	XM_011069170.1_7	XM_011157364.1_5
BUSCOaEOG74V8CD	XM_017201673.1_15	XM_001993800.1_23	XM_012292742.1_18	XM_011070718.1_19	XM_011163064.1_16
BUSCOaEOG7KDSR8	XM_017194443.1_6	XM_001995367.1_7	XM_003701105.2_17	XM_011052394.1_12	XM_011174864.1_8
BUSCOaEOG7B3D24	XM_017195789.1_8	XM_001995186.1_7	XM_003701215.2_6	XM_011062709.1_6	XM_011157294.1_7
BUSCOaEOG7GBTBW	XM_017205160.1_6	XM_001987888.1_7	XM_012288878.1_8	XM_011062993.1_7	XM_011172198.1_13
BUSCOaEOG75XV21	XM_017187263.1_5	XM_001988584.1_3	XM_012285870.1_5	XM_011066638.1_3	XM_011159322.1_3
BUSCOaEOG7PSCW3	XM_017191517.1_5	XM_001989444.1_5	XM_012290543.1_21	XM_011064088.1_8	XM_011161318.1_8
BUSCOaEOG7WHVRM	XM_017187825.1_4	XM_001985421.1_6	XM_003699986.2_9	XM_011065833.1_8	XM_011157186.1_9
BUSCOaEOG7M6RN0	XM_017183756.1_27	XM_001995098.1_33	XM_012295987.1_23	XM_011056026.1_27	XM_011157414.1_25
BUSCOaEOG7NH2RZ	XM_017205279.1_5	XM_001994104.1_8	XM_012289103.1_10	XM_011059619.1_13	XM_011171210.1_10
BUSCOaEOG7MWVD0	XM_017191917.1_2	XM_001996319.1_4	XM_012296978.1_3	XM_011063061.1_3	XM_011160975.1_2
BUSCOaEOG71PDRT	XM_017192496.1_7	XM_001993529.1_4	XM_012293164.1_4	XM_011061251.1_3	XM_011163565.1_1
BUSCOaEOG7Z3SMD	XM_017183781.1_3	XM_001985951.1_4	XM_012279117.1_5	XM_011061345.1_3	XM_011170290.1_5
BUSCOaEOG7CP9XF	XM_017201381.1_3	XM_001990643.1_4	XM_003699533.2_4	XM_011068908.1_3	XM_011163325.1_4
BUSCOaEOG7HN4F2	XM_017191550.1_12	XM_001989880.1_15	XM_003701115.2_25	XM_011069960.1_18	XM_011177506.1_14
BUSCOaEOG7FRKXM	XM_017205155.1_6	XM_001988022.1_9	XM_012283566.1_5	XM_011055573.1_6	XM_011157742.1_3
BUSCOaEOG7WF0GJ	XM_017193136.1_27	XM_001984109.1_18	XM_012288621.1_24	XM_011053226.1_24	XM_011160213.1_15
BUSCOaEOG7B0HT6	XR_001771480.1_8	XM_001994439.1_12	XM_012287791.1_15	XM_011070334.1_14	XM_011169948.1_9
BUSCOaEOG7CW2BC	XM_017195879.1_24	XM_001996521.1_24	XM_012290435.1_42	XM_011054460.1_33	XM_011162234.1_33
BUSCOaEOG7B0HST	XM_017190566.1_16	XM_001990649.1_17	XR_001097199.1_26	XM_011053448.1_25	XM_011161154.1_25
BUSCOaEOG7SVC9N	XM_017197758.1_6	XM_001996566.1_7	XM_012293876.1_6	XM_011070457.1_5	XM_011166742.1_8
BUSCOaEOG76QSXM	XM_017184610.1_12	XM_001994608.1_13	XM_012292244.1_8	XM_011055069.1_9	XM_011164336.1_8
BUSCOaEOG75JC25	XM_017184835.1_9	XM_001984761.1_11	XM_003703514.2_13	XM_011068335.1_12	XM_011171291.1_12
BUSCOaEOG7HJ86F	XM_017187886.1_5	XM_001984014.1_5	XM_003706008.2_8	XM_011064315.1_10	XM_011177701.1_12
BUSCOaEOG7SVC8H	XM_017200807.1_10	XM_001991610.1_13	XM_012291079.1_11	XM_011059499.1_10	XR_851136.1_10
BUSCOaEOG7MWVBX	XM_017194318.1_13	XM_001986548.1_17	XR_001097046.1_9	XM_011069823.1_9	XM_011177729.1_9
BUSCOaEOG7MM7KQ	XM_017189643.1_24	XM_001987050.1_29	XM_012279250.1_28	XM_011064289.1_38	XM_011163679.1_34
BUSCOaEOG771DP2	XM_017203188.1_4	XM_001994397.1_3	XM_012282808.1_4	XM_011057623.1_4	XM_011160739.1_3
BUSCOaEOG7J7BX5	XM_017198822.1_1	XM_001985713.1_4	XM_003699538.2_4	XM_011052197.1_4	XM_011157569.1_6
BUSCOaEOG7F5CG1	XM_017189428.1_9	XM_001985971.1_10	XM_003701376.2_8	XM_011056855.1_14	XM_011166409.1_11
BUSCOaEOG7TV2NP	XM_017199309.1_10	XM_001991704.1_12	XR_001096183.1_15	XM_011051848.1_19	XM_011173435.1_12
BUSCOaEOG7C8TZQ	XM_017183506.1_5	XM_001994790.1_5	XM_003703881.2_3	XM_011056607.1_8	XM_011169034.1_6
BUSCOaEOG71GP89	XM_017187356.1_12	XM_001992916.1_9	XM_012296878.1_3	XM_011060711.1_6	XM_011161635.1_5
BUSCOaEOG7QVZGJ	XM_017188332.1_15	XM_001987874.1_11	XM_003702157.2_19	XM_011065161.1_13	XM_011172398.1_13
BUSCOaEOG7KT8PC	XM_017186552.1_13	XM_001984969.1_18	XM_012291312.1_15	XM_011060300.1_17	XM_011177200.1_16
BUSCOaEOG7HTVX9	XM_017193232.1_16	XM_001997034.1_7	XM_003699702.1_3	XM_011067232.1_12	XM_011169919.1_5
BUSCOaEOG7DP187	XM_017195451.1_10	XM_001991165.1_10	XM_003703196.2_14	XM_011065747.1_10	XM_011168526.1_13
BUSCOaEOG7X435T	XM_017203828.1_5	XM_001992869.1_10	XM_012280444.1_8	XM_011066485.1_8	XM_011174206.1_7
BUSCOaEOG7P91NZ	XM_017189818.1_7	XM_001987043.1_11	XM_012297877.1_7	XM_011064935.1_8	XM_011159677.1_11
BUSCOaEOG78WZ7B	XM_017198381.1_3	XM_001987422.1_5	XM_003699360.2_4	XM_011065578.1_4	XM_011158059.1_5
BUSCOaEOG754W3K	XM_017195753.1_14	XM_001995151.1_11	XM_003706627.2_11	XM_011066822.1_14	XM_011160211.1_11
BUSCOaEOG7G52V1	XM_017189785.1_11	XM_001987036.1_9	XM_012288143.1_13	XM_011060128.1_16	XM_011165767.1_12
BUSCOaEOG7NKZ0B	XM_017195364.1_6	XM_001995640.1_13	XM_012280369.1_13	XM_011056051.1_10	XM_011160703.1_12
BUSCOaEOG7K4617	XM_017187615.1_6	XM_001985002.1_8	XM_003700072.2_17	XM_011066784.1_14	XM_011157664.1_10
BUSCOaEOG7JB74M	XM_017184042.1_4	XM_001984226.1_4	XM_012296202.1_7	XM_011059465.1_4	XM_011167011.1_6
BUSCOaEOG7VQWT1	XM_017185198.1_9	XM_001986158.1_12	XM_012289343.1_23	XM_011063881.1_14	XM_011166067.1_16
BUSCOaEOG7748VS	XM_017189641.1_18	XM_001987054.1_29	XM_012281371.1_28	XM_011051000.1_32	XM_011170796.1_31
BUSCOaEOG73JZ8F	XM_017203498.1_14	XM_001984079.1_13	XM_012289086.1_17	XM_011056177.1_16	XM_011163710.1_14
BUSCOaEOG74FSG3	XM_017203790.1_1	XM_001988047.1_3	XM_003703083.2_4	XM_011061944.1_3	XM_011167725.1_4
BUSCOaEOG725RX4	XM_017192709.1_19	XM_001995766.1_58	XM_003702713.2_48	XM_011061575.1_52	XM_011158207.1_39
BUSCOaEOG72S0BV	XM_017192415.1_14	XM_001988308.1_25	XM_012297030.1_24	XM_011057431.1_17	XM_011166940.1_12
BUSCOaEOG7WXBP6	XM_017187192.1_6	XM_001994680.1_16	XM_003700946.2_13	XM_011060944.1_11	XM_011174879.1_11
BUSCOaEOG79H5MR	XM_017197151.1_8	XM_001989734.1_8	XM_003706372.2_8	XM_011062887.1_10	XM_011159168.1_5
BUSCOaEOG7P0F12	XM_017196720.1_4	XM_001991493.1_9	XM_003699199.2_16	XM_011054191.1_5	XM_011169736.1_7
BUSCOaEOG7S2DBQ	XM_017184907.1_14	XM_001984520.1_13	XM_003700266.2_14	XM_011064664.1_14	XM_011164969.1_15
BUSCOaEOG77TCK1	XM_017184286.1_5	XM_001994798.1_6	XM_003701374.2_5	XM_011056859.1_8	XM_011166413.1_5
BUSCOaEOG76QT03	XM_017206278.1_4	XM_001985947.1_4	XM_012288192.1_4	XM_011065443.1_3	XM_011166805.1_2
BUSCOaEOG7MDH44	XM_017186362.1_5	XM_001989607.1_9	XM_003703266.2_11	XM_011056077.1_14	XM_011162416.1_13
BUSCOaEOG7FJVDM	XM_017206721.1_5	XM_001990282.1_9	XM_003703382.2_10	XM_011050898.1_8	XM_011161286.1_10
BUSCOaEOG7GBTBM	XM_017206741.1_7	XM_001997100.1_6	XM_003701584.2_5	XM_011062260.1_5	XM_011177128.1_7
BUSCOaEOG7SRH2Q	XM_017202304.1_3	XM_001984029.1_4	XM_003701514.2_3	XM_011063167.1_2	XM_011171084.1_6
BUSCOaEOG70D3NQ	XM_017197082.1_5	XM_001993120.1_7	XM_003704392.2_9	XM_011051340.1_6	XM_011173165.1_7
BUSCOaEOG7J1MDC	XM_017188812.1_7	XM_001990559.1_5	XM_003705026.2_8	XM_011064222.1_11	XR_850885.1_11
BUSCOaEOG7RC9PR	XM_017200234.1_8	XM_001994710.1_9	XM_003705649.2_17	XM_011052802.1_9	XM_011164699.1_6
BUSCOaEOG7PCWWP	XM_017205981.1_12	XM_001987788.1_16	XM_003705248.2_16	XM_011063303.1_19	XM_011163019.1_16
BUSCOaEOG71PDQM	XM_017183988.1_27	XM_001984227.1_28	XM_012280508.1_45	XM_011052349.1_27	XM_011169637.1_30
BUSCOaEOG7NH2TP	XM_017183383.1_2	XM_001995066.1_5	XM_003706215.2_3	XM_011053136.1_6	XM_011166217.1_4
BUSCOaEOG77B1BZ	XM_017191533.1_6	XM_001994877.1_12	XM_003708197.2_9	XM_011051001.1_13	XM_011167131.1_10
BUSCOaEOG7S2DBW	XM_017186163.1_17	XM_001993711.1_24	XM_012293338.1_21	XM_011054334.1_20	XM_011169802.1_17
BUSCOaEOG703GWR	XM_017184713.1_11	XM_001989822.1_14	XM_012295216.1_12	XM_011064389.1_14	XM_011177638.1_14
BUSCOaEOG7CKFMS	XM_017203031.1_10	XM_001994038.1_17	XM_003703220.2_24	XM_011058296.1_17	XM_011177358.1_13
BUSCOaEOG7PGS4D	XM_017185795.1_12	XM_001988118.1_29	XM_012285596.1_21	XM_011070634.1_14	XM_011176445.1_16
BUSCOaEOG74Z4MK	XM_017199590.1_13	XM_001992705.1_9	XM_003700585.2_20	XM_011070135.1_14	XM_011173622.1_12
BUSCOaEOG7VBDVK	XM_017186660.1_8	XM_001991153.1_11	XM_012287264.1_17	XM_011068578.1_12	XM_011163157.1_11
BUSCOaEOG7PSCVC	XM_017183991.1_13	XM_001984228.1_13	XM_012282796.1_14	XM_011054535.1_16	XM_011164211.1_15
BUSCOaEOG7Z6NV3	XM_017200829.1_1	XM_001992469.1_4	XM_003700119.2_3	XM_011054587.1_3	XM_011168060.1_2
BUSCOaEOG7WXBPP	XM_017200074.1_9	XM_001984238.1_6	XM_003705424.2_6	XM_011066161.1_12	XM_011172027.1_8
BUSCOaEOG7M6RPH	XM_017200954.1_4	XM_001987982.1_4	XM_003703035.2_5	XM_011069845.1_6	XM_011164509.1_8
BUSCOaEOG7DVRR6	XM_017189896.1_8	XM_001986015.1_12	XM_012293860.1_14	XM_011062097.1_8	XM_011173015.1_11
BUSCOaEOG7ZQ0ZZ	XM_017198143.1_11	XM_001986213.1_13	XM_012294469.1_21	XM_011061729.1_19	XM_011170158.1_14
BUSCOaEOG7DCDJS	XM_017206675.1_4	XM_001994081.1_7	XM_012290107.1_7	XM_011052271.1_8	XM_011171178.1_8
BUSCOaEOG7Q30KD	XM_017206499.1_11	XM_001987346.1_14	XM_012280496.1_23	XM_011064109.1_17	XM_011161324.1_16
BUSCOaEOG7455Q2	XM_017188331.1_14	XM_001987873.1_14	XM_012287860.1_22	XM_011067121.1_22	XM_011174498.1_15
BUSCOaEOG7WHVRC	XM_017193840.1_6	XM_001994978.1_7	XM_012284005.1_10	XM_011067763.1_8	XM_011170600.1_9
BUSCOaEOG7455R9	XM_017187953.1_3	XM_001984139.1_4	XM_012295043.1_3	XM_011064584.1_4	XM_011165253.1_3
BUSCOaEOG7W7827	XM_017205635.1_5	XM_001993291.1_3	XM_003702980.2_5	XM_011056565.1_5	XM_011169067.1_4
BUSCOaEOG738BK4	XM_017183199.1_8	XM_001986958.1_5	XM_003706644.2_6	XM_011054953.1_6	XM_011166718.1_4
BUSCOaEOG7KHNZJ	XM_017189766.1_11	XM_001995007.1_22	XM_003701603.2_22	XM_011055661.1_14	XM_011168941.1_15
BUSCOaEOG7GV5H9	XM_017205695.1_12	XM_001988814.1_33	XM_003699264.2_40	XM_011067343.1_33	XM_011158068.1_23
BUSCOaEOG7JMTT8	XM_017186846.1_19	XM_001984865.1_22	XM_012286800.1_17	XM_011064650.1_17	XM_011172280.1_17
BUSCOaEOG7ND6H6	XM_017192366.1_12	XM_001988310.1_16	XM_003702268.2_17	XM_011070470.1_22	XM_011160592.1_19
BUSCOaEOG7VN1JV	XM_017192567.1_7	XM_001995715.1_18	XM_003704443.2_13	XM_011069540.1_17	XM_011177768.1_18
BUSCOaEOG7B3D1R	XM_017201286.1_24	XM_001996501.1_22	XM_012292940.1_20	XM_011059242.1_18	XM_011167499.1_17
BUSCOaEOG74RD5S	XM_017193504.1_3	XM_001987949.1_5	XM_003700694.2_5	XM_011068461.1_5	XM_011169429.1_5
BUSCOaEOG7FG076	XM_017190147.1_3	XM_001995695.1_4	XM_003707461.2_6	XM_011055695.1_5	XM_011168977.1_6
BUSCOaEOG7QCMBD	XM_017199681.1_1	XM_001995611.1_6	XM_003704516.2_5	XM_011069499.1_4	XM_011158148.1_6
BUSCOaEOG7QVZHC	XM_017200230.1_3	XM_001989621.1_6	XM_012287216.1_6	XM_011061143.1_9	XM_011169485.1_8
BUSCOaEOG7WMQZB	XM_017204955.1_7	XM_001989197.1_11	XM_012293446.1_27	XM_011062977.1_21	XM_011162526.1_21
BUSCOaEOG76MXP4	XM_017202824.1_14	XM_001989842.1_23	XM_012291977.1_10	XM_011057861.1_10	XM_011175180.1_13
BUSCOaEOG7FRKX0	XM_017192175.1_7	XM_001997035.1_11	XM_003705723.2_6	XM_011066923.1_10	XM_011164893.1_9
BUSCOaEOG7TNB66	XM_017203858.1_5	XM_001988682.1_6	XM_003702880.2_9	XM_011052203.1_7	XM_011159066.1_5
BUSCOaEOG7R5K7B	XM_017189402.1_3	XM_001989224.1_6	XM_012293176.1_3	XM_011061530.1_5	XM_011169890.1_3
BUSCOaEOG76BB06	XM_017203218.1_5	XM_001989792.1_6	XM_012283174.1_4	XM_011050827.1_11	XM_011162307.1_5
BUSCOaEOG76TP5T	XM_017186241.1_2	XM_001993953.1_7	XM_003703383.2_8	XM_011070704.1_7	XM_011159313.1_7
BUSCOaEOG7JMTVQ	XM_017183893.1_5	XM_001990844.1_3	XM_003704100.2_6	XM_011064467.1_7	XM_011160808.1_5
BUSCOaEOG7SRH34	XM_017190853.1_5	XM_001989398.1_6	XM_012296863.1_6	XM_011058089.1_4	XM_011161597.1_4
BUSCOaEOG7PW839	XM_017199939.1_12	XM_001991629.1_14	XM_012290073.1_10	XM_011062967.1_11	XM_011172216.1_13
BUSCOaEOG7NKZ0M	XM_017203778.1_9	XM_001989326.1_8	XM_003706177.2_10	XM_011066291.1_12	XM_011165300.1_10
BUSCOaEOG7H1X22	XM_017189205.1_5	XM_001987588.1_4	XR_001095438.1_8	XM_011065132.1_6	XM_011159542.1_5
BUSCOaEOG7C33G4	XM_017184575.1_5	XM_001994207.1_6	XM_003704922.2_6	XM_011056927.1_7	XM_011165086.1_6
BUSCOaEOG7B3D29	XM_017183324.1_24	XM_001986446.1_24	XM_003702755.2_12	XM_011067604.1_12	XM_011176874.1_9
BUSCOaEOG7WHVQB	XM_017197672.1_11	XM_001983301.1_11	XM_012297602.1_34	XM_011057893.1_15	XM_011175387.1_7
BUSCOaEOG7CW2BN	XM_017185702.1_7	XM_001993850.1_10	XM_012281770.1_7	XM_011051169.1_7	XM_011163891.1_5
BUSCOaEOG7Z3SK5	XM_017191705.1_4	XM_001996581.1_6	XM_003701133.2_5	XM_011057455.1_6	XM_011166925.1_4
BUSCOaEOG7ZDD8C	XM_017188675.1_4	XM_001994658.1_7	XM_003705943.2_13	XM_011068294.1_10	XM_011171317.1_9
BUSCOaEOG79PX2Z	XM_017184880.1_29	XM_001985175.1_32	XM_012296002.1_12	XM_011053382.1_17	XM_011161212.1_11
BUSCOaEOG7TFKR9	XM_017195833.1_14	XM_001996514.1_6	XM_003702515.2_1	XM_011060285.1_3	XM_011177180.1_3
BUSCOaEOG7N9B8N	XM_017206367.1_6	XM_001986777.1_4	XM_003707418.2_13	XM_011058947.1_15	XM_011173979.1_7
BUSCOaEOG7NWJQK	XM_017189854.1_7	XM_001987012.1_7	XM_012298147.1_5	XM_011061326.1_7	XM_011168601.1_7
BUSCOaEOG73RPRQ	XM_017206142.1_7	XM_001992090.1_12	XM_012287781.1_9	XM_011070343.1_12	XM_011169872.1_10
BUSCOaEOG7JXFKS	XM_017191726.1_2	XM_001994323.1_2	XM_012283720.1_4	XM_011066716.1_2	XM_011164348.1_4
BUSCOaEOG7K462H	XM_017200875.1_1	XM_001992644.1_5	XM_003704527.2_8	XM_011055655.1_8	XM_011158793.1_5
BUSCOaEOG7GNF2F	XM_017203823.1_2	XM_001992968.1_7	XM_012289013.1_7	XM_011066628.1_7	XM_011164410.1_5
BUSCOaEOG7NSPGX	XM_017202594.1_5	XM_001985277.1_8	XM_003708175.2_7	XM_011060745.1_16	XM_011161668.1_15
BUSCOaEOG7PGS5H	XM_017185617.1_4	XM_001993930.1_5	XM_003702963.2_11	XM_011053653.1_9	XM_011175298.1_7
BUSCOaEOG7SNMSK	XM_017204808.1_9	XM_001989671.1_13	XM_012295008.1_13	XM_011060003.1_9	XM_011168585.1_8
BUSCOaEOG7H7NGR	XM_017205563.1_7	XM_001989277.1_15	XM_012279515.1_17	XM_011069513.1_14	XM_011166994.1_11
BUSCOaEOG7HR0QM	XM_017201046.1_6	XM_001992822.1_3	XM_012293750.1_6	XM_011064683.1_8	XM_011172286.1_10
BUSCOaEOG7WXBPM	XM_017197980.1_4	XM_001985351.1_9	XM_003704852.2_8	XM_011067791.1_6	XM_011170607.1_8
BUSCOaEOG7TJFZ3	XM_017205996.1_4	XM_001985889.1_10	XR_001095818.1_9	XM_011066406.1_9	XM_011174009.1_7
BUSCOaEOG7C0772	XM_017187298.1_4	XM_001992919.1_6	XM_012282318.1_5	XM_011056426.1_4	XM_011173949.1_12
BUSCOaEOG7SVC92	XM_017202667.1_3	XM_001994401.1_7	XM_003700979.2_8	XM_011068119.1_5	XM_011167624.1_6
BUSCOaEOG72VVKX	XM_017184617.1_15	XM_001990013.1_17	XM_012280582.1_18	XM_011068642.1_10	XM_011177586.1_13
BUSCOaEOG7FJVDH	XM_017204480.1_13	XM_001983483.1_10	XM_003700726.2_15	XM_011060536.1_14	XM_011162830.1_16
BUSCOaEOG7Z3SKD	XM_017188174.1_3	XM_001992976.1_3	XM_003701403.2_4	XM_011052861.1_5	XM_011160364.1_6
BUSCOaEOG7RNXF0	XR_001771993.1_4	XM_001985624.1_6	XM_012280702.1_7	XM_011070939.1_6	XM_011165683.1_6
BUSCOaEOG7D5P35	XM_017196454.1_4	XM_001992303.1_7	XM_003699803.2_6	XM_011068974.1_10	XM_011172693.1_7
BUSCOaEOG7X435F	XM_017203809.1_6	XM_001992818.1_9	XM_012295262.1_6	XM_011065236.1_7	XM_011159887.1_5
BUSCOaEOG796JWJ	XM_017205997.1_7	XM_001985880.1_9	XM_012294998.1_13	XM_011062439.1_15	XM_011162015.1_17
BUSCOaEOG7KX4Z8	XM_017202323.1_9	XM_001983579.1_8	XM_003707926.2_7	XM_011051022.1_7	XM_011176802.1_6
BUSCOaEOG7NKZ0F	XM_017198832.1_4	XM_001987844.1_5	XM_003701599.2_8	XM_011058272.1_9	XM_011168273.1_10
BUSCOaEOG789QSV	XM_017183906.1_5	XM_001996110.1_7	XM_012287445.1_10	XM_011052573.1_8	XM_011169698.1_11
BUSCOaEOG7QZTQK	XM_017196562.1_9	XM_001985094.1_12	XM_012282519.1_14	XM_011059222.1_10	XM_011167519.1_12
BUSCOaEOG764KH2	XM_017205490.1_8	XM_001992784.1_8	XM_012288384.1_13	XM_011066525.1_11	XM_011163503.1_10
BUSCOaEOG7S2DCQ	XM_017189204.1_4	XM_001987586.1_11	XM_012289244.1_11	XM_011059867.1_11	XM_011172832.1_10
BUSCOaEOG7PSCWZ	XM_017201828.1_2	XM_001988612.1_4	XM_012284272.1_4	XM_011067426.1_4	XM_011176903.1_3
BUSCOaEOG7JXFMC	XM_017193270.1_3	XM_001994415.1_4	XM_003702643.2_4	XM_011054043.1_3	XM_011171707.1_4
BUSCOaEOG77MN31	XM_017185615.1_10	XM_001996072.1_7	XM_003702808.2_15	XM_011055435.1_13	XM_011158723.1_10
BUSCOaEOG7MQ3TP	XM_017196698.1_14	XM_001991711.1_20	XM_012280282.1_8	XM_011058454.1_19	XM_011165857.1_4
BUSCOaEOG7DVRR7	XM_017189344.1_13	XM_001989213.1_15	XM_003700380.2_10	XM_011065917.1_7	XM_011162489.1_7
BUSCOaEOG7WTGG2	XM_017189271.1_8	XM_001987822.1_8	XM_012296238.1_19	XM_011065904.1_10	XM_011160880.1_6
BUSCOaEOG70WFV5	XM_017196759.1_3	XM_001991456.1_6	XM_003700514.2_5	XM_011069645.1_14	XM_011158003.1_3
BUSCOaEOG7TR6FS	XM_017193587.1_2	XM_001989142.1_5	XM_012295027.1_3	XM_011054928.1_5	XM_011166738.1_4
BUSCOaEOG7CS640	XM_017201843.1_10	XM_001986570.1_8	XM_012288643.1_13	XM_011057735.1_14	XM_011161916.1_11
BUSCOaEOG7SJRJH	XM_017189683.1_9	XM_001987035.1_11	XM_012287711.1_14	XM_011064440.1_12	XM_011164739.1_12
BUSCOaEOG77QHB1	XM_017200233.1_13	XM_001992375.1_14	XM_003699878.2_12	XM_011056604.1_13	XM_011169036.1_13
BUSCOaEOG70KV45	XM_017184517.1_7	XM_001993667.1_9	XM_012282676.1_11	XM_011064465.1_11	XM_011160797.1_10
BUSCOaEOG73ZF82	XM_017196826.1_3	XM_001990600.1_5	XM_012279434.1_10	XM_011066471.1_9	XM_011167457.1_5
BUSCOaEOG71GP8F	XM_017189627.1_3	XM_001986721.1_8	XM_012282505.1_11	XM_011054371.1_11	XM_011157855.1_9
BUSCOaEOG74BX70	XM_017190272.1_4	XM_001991410.1_5	XM_003701986.2_6	XM_011057838.1_8	XM_011157252.1_6
BUSCOaEOG74NHXH	XM_017184197.1_6	XM_001990303.1_6	XM_003701098.2_5	XM_011067118.1_3	XM_011165033.1_4
BUSCOaEOG7RNXDH	XM_017190696.1_3	XM_001989076.1_9	XM_003703036.2_3	XM_011069850.1_12	XM_011173913.1_11
BUSCOaEOG7XMFCW	XM_017196174.1_7	XM_001986517.1_13	XM_003700512.2_12	XM_011062362.1_8	XM_011159852.1_6
BUSCOaEOG7ZH8J2	XM_017197691.1_6	XM_001983443.1_7	XM_003708579.2_6	XM_011064933.1_3	XM_011159675.1_2
BUSCOaEOG7QP716	XM_017203069.1_7	XM_001990452.1_9	XM_012286035.1_16	XM_011066648.1_12	XM_011164393.1_10
BUSCOaEOG796JZH	XM_017183267.1_2	XM_001996151.1_2	XM_012298427.1_5	XM_011069314.1_2	XM_011164614.1_6
BUSCOaEOG7SJRK0	XM_017198105.1_12	XM_001986821.1_17	XM_012285334.1_12	XM_011061287.1_15	XM_011168631.1_12
BUSCOaEOG7RC9QK	XM_017187327.1_4	XM_001993000.1_5	XM_012296683.1_7	XM_011068870.1_4	XM_011162088.1_3
BUSCOaEOG78WZ5W	XM_017189149.1_10	XM_001987124.1_14	XM_003700327.2_9	XM_011070787.1_11	XM_011161623.1_6
BUSCOaEOG72CHFD	XM_017205795.1_3	XM_001987362.1_6	XM_003706131.2_7	XM_011053772.1_15	XM_011167412.1_17
BUSCOaEOG7JB73P	XM_017198522.1_7	XM_001987412.1_15	XM_003699971.2_13	XM_011068962.1_10	XM_011172714.1_8
BUSCOaEOG7HFCXZ	XM_017204446.1_25	XM_001985122.1_28	XM_012284629.1_27	XM_011067132.1_38	XM_011174659.1_32
BUSCOaEOG7ND6JC	XM_017202808.1_4	XM_001990122.1_7	XM_003701323.2_10	XM_011061332.1_9	XR_850775.1_7
BUSCOaEOG7VQWTJ	XM_017203129.1_6	XM_001995870.1_8	XM_003704461.2_7	XM_011053645.1_9	XM_011174878.1_5
BUSCOaEOG7JTK94	XM_017183798.1_15	XM_001986499.1_19	XM_003699330.2_17	XM_011051826.1_18	XM_011164947.1_13
BUSCOaEOG7J7BVT	XM_017192861.1_6	XM_001992282.1_6	XM_003706592.2_11	XM_011062690.1_10	XM_011157278.1_10
BUSCOaEOG7M3WDG	XM_017202836.1_12	XM_001997576.1_8	XM_012285394.1_11	XM_011059784.1_16	XM_011163661.1_13
BUSCOaEOG789QRX	XM_017187394.1_5	XM_001993009.1_5	XM_003706581.2_6	XM_011055593.1_11	XM_011162972.1_6
BUSCOaEOG7DCDM3	XM_017197149.1_1	XM_001990439.1_3	XM_012285665.1_6	XM_011070746.1_7	XM_011157459.1_8
BUSCOaEOG7J1MF1	XM_017200591.1_11	XM_001992718.1_12	XM_012295988.1_10	XM_011056029.1_8	XM_011157413.1_10
BUSCOaEOG7JF3BH	XM_017206363.1_27	XM_001986925.1_12	XM_012282570.1_7	XM_011065323.1_10	XM_011157894.1_11
BUSCOaEOG7B3D20	XM_017189077.1_9	XM_001986734.1_11	XM_012280461.1_6	XM_011067104.1_10	XM_011164762.1_8
BUSCOaEOG7R8FFG	XM_017188292.1_9	XM_001988926.1_10	XM_003705281.2_9	XM_011065497.1_9	XM_011168919.1_11
BUSCOaEOG7C0766	XM_017196386.1_12	XM_001992276.1_16	XM_012290081.1_13	XM_011062970.1_16	XM_011172233.1_10
BUSCOaEOG7P397X	XM_017193491.1_1	XM_001987972.1_4	XM_012280256.1_2	XM_011070021.1_1	XM_011173679.1_2
BUSCOaEOG7H7NGQ	XM_017203109.1_14	XM_001990832.1_10	XM_012288961.1_16	XM_011062349.1_12	XM_011159085.1_12
BUSCOaEOG7TFKRR	XM_017200144.1_1	XM_001991634.1_3	XM_003704481.2_9	XM_011058122.1_7	XM_011165011.1_4
BUSCOaEOG7FJVDN	XM_017204063.1_15	XM_001983164.1_23	XM_012298799.1_20	XM_011068516.1_13	XM_011157330.1_14
BUSCOaEOG7J1MCW	XM_017203497.1_21	XM_001984078.1_18	XM_012285682.1_7	XM_011057576.1_19	XM_011160278.1_10
BUSCOaEOG7Z3SKW	XM_017186075.1_2	XM_001985637.1_4	XM_012289725.1_8	XM_011059635.1_6	XM_011171212.1_7
BUSCOaEOG7QP70N	XM_017191923.1_10	XM_001993357.1_23	XM_012293733.1_29	XM_011061520.1_18	XM_011169896.1_12
BUSCOaEOG7TR6DQ	XM_017196767.1_4	XM_001995667.1_7	XM_012297189.1_19	XM_011061599.1_9	XM_011158187.1_14
BUSCOaEOG7T500R	XM_017188003.1_6	XM_001985025.1_9	XM_003705651.2_11	XM_011063813.1_10	XM_011168477.1_10
BUSCOaEOG7ZQ11F	XM_017191238.1_2	XM_001989628.1_3	XM_003706410.2_10	XM_011050864.1_4	XM_011164870.1_5
BUSCOaEOG7XQ9MB	XM_017194696.1_5	XM_001992359.1_8	XM_012283319.1_5	XM_011053562.1_11	XM_011161131.1_6
BUSCOaEOG706C59	XM_017203559.1_11	XM_001983500.1_16	XM_012297855.1_19	XM_011060528.1_14	XM_011177088.1_13
BUSCOaEOG7VQWT8	XM_017205855.1_8	XM_001986791.1_10	XM_003706219.2_3	XM_011051563.1_2	XM_011157645.1_8
BUSCOaEOG78HG89	XM_017191125.1_3	XM_001988178.1_5	XM_012292309.1_6	XM_011056142.1_5	XM_011170660.1_2
BUSCOaEOG7ZQ11H	XM_017200258.1_8	XM_001990103.1_6	XM_012295299.1_10	XM_011061985.1_8	XM_011168182.1_8
BUSCOaEOG78Q6RH	XM_017189897.1_1	XM_001992535.1_5	XM_012286444.1_7	XM_011055335.1_6	XM_011167783.1_3
BUSCOaEOG735G9J	XM_017199099.1_22	XM_001989472.1_27	XM_012283945.1_25	XM_011051172.1_26	XM_011163869.1_17
BUSCOaEOG72ZQV3	XM_017194910.1_12	XM_001993099.1_12	XM_003702356.2_13	XM_011061398.1_11	XM_011174956.1_6
BUSCOaEOG7GZ1SV	XM_017188047.1_5	XM_001983417.1_4	XM_003705900.2_4	XM_011054281.1_6	XM_011160894.1_4
BUSCOaEOG7PCWWS	XM_017205429.1_9	XM_001988653.1_11	XM_012291948.1_10	XM_011051654.1_15	XM_011170488.1_17
BUSCOaEOG7748W8	XM_017195718.1_10	XM_001987226.1_13	XM_012286163.1_13	XM_011050919.1_11	XM_011162031.1_12
BUSCOaEOG75XV0P	XM_017204930.1_10	XM_001988379.1_10	XM_012280624.1_11	XM_011061112.1_14	XM_011171201.1_11
BUSCOaEOG7TJFXX	XM_017189537.1_12	XM_001987006.1_11	XM_003707330.2_17	XM_011054044.1_11	XM_011171652.1_14
BUSCOaEOG7JF3C6	XM_017199465.1_8	XM_001991540.1_12	XM_003701624.2_8	XM_011056580.1_7	XM_011169052.1_11
BUSCOaEOG7QKBSH	XM_017193171.1_9	XM_001983498.1_11	XM_003702087.2_14	XM_011070301.1_7	XM_011177854.1_9
BUSCOaEOG7FRKW6	XM_017203041.1_14	XM_001984437.1_13	XM_003701911.2_19	XM_011070152.1_15	XM_011177707.1_12
BUSCOaEOG7WQM6J	XM_017188339.1_7	XM_001993128.1_11	XM_003707295.2_12	XM_011069179.1_8	XM_011157355.1_14
BUSCOaEOG7TJFZR	XM_017203244.1_4	XM_001989814.1_5	XM_003701503.2_9	XM_011056745.1_8	XM_011160505.1_11
BUSCOaEOG7GZ1RD	XM_017197168.1_7	XM_001993721.1_19	XM_012283647.1_15	XM_011056588.1_14	XM_011169183.1_12
BUSCOaEOG7748WN	XM_017199323.1_8	XM_001991977.1_8	XM_012284803.1_10	XM_011063762.1_10	XM_011174068.1_9
BUSCOaEOG78WZ6C	XM_017201721.1_8	XM_001993793.1_9	XM_003704087.2_6	XM_011051009.1_11	XM_011164062.1_8
BUSCOaEOG706C52	XM_017196669.1_10	XM_001991498.1_11	XM_012290597.1_47	XM_011061153.1_12	XM_011170304.1_16
BUSCOaEOG7W781D	XM_017196734.1_11	XM_001992004.1_14	XM_003699928.2_15	XM_011051718.1_14	XM_011175240.1_11
BUSCOaEOG7XMFBP	XM_017201584.1_13	XM_001993676.1_18	XM_012295909.1_9	XM_011055232.1_14	XM_011174788.1_9
BUSCOaEOG7748VR	XM_017206688.1_30	XM_001994088.1_30	XM_012279666.1_44	XM_011058587.1_33	XM_011164201.1_24
BUSCOaEOG75XV1C	XM_017200231.1_4	XM_001989620.1_4	XM_012286200.1_11	XM_011061083.1_16	XM_011161985.1_7
BUSCOaEOG7Z6NS8	XM_017206716.1_13	XM_001989450.1_15	XM_012291189.1_9	XM_011061845.1_12	XM_011170250.1_10
BUSCOaEOG7NSPHZ	XM_017199271.1_1	XM_001992699.1_4	XM_012287236.1_5	XM_011059323.1_12	XM_011167981.1_3
BUSCOaEOG7Q5VVB	XM_017198846.1_3	XM_001995327.1_5	XM_003703726.2_5	XM_011070194.1_8	XM_011166470.1_3
BUSCOaEOG7SJRJQ	XM_017185952.1_5	XM_001983424.1_11	XM_003700142.2_8	XM_011056621.1_8	XM_011169025.1_6
BUSCOaEOG7Z0X97	XM_017201329.1_9	XM_001993299.1_14	XM_012299148.1_17	XM_011069804.1_14	XM_011166266.1_12
BUSCOaEOG7H1X0N	XM_017194060.1_10	XM_001986464.1_11	XM_003705270.2_7	XM_011057753.1_9	XM_011176817.1_10
BUSCOaEOG76QSX2	XM_017190465.1_11	XM_001995688.1_16	XM_012286548.1_15	XM_011062813.1_25	XM_011164556.1_23
BUSCOaEOG7GZ1SJ	XM_017200706.1_7	XM_001991471.1_6	XM_003699139.2_2	XM_011068346.1_8	XM_011171279.1_5
BUSCOaEOG74RD4S	XM_017192817.1_10	XM_001995650.1_12	XM_012286643.1_10	XM_011053767.1_15	XM_011167379.1_18
BUSCOaEOG7J7BWB	XM_017203717.1_10	XM_001984349.1_11	XM_012286639.1_13	XM_011057073.1_10	XM_011175064.1_6
BUSCOaEOG77B1BS	XM_017204080.1_19	XM_001985144.1_20	XM_003705919.2_6	XM_011070422.1_16	XM_011171837.1_17
BUSCOaEOG7201GJ	XM_017204646.1_2	XM_001985402.1_8	XM_003706837.2_7	XM_011054845.1_4	XM_011170861.1_4
BUSCOaEOG7M9MWR	XM_017189235.1_7	XM_001986024.1_5	XM_003705275.2_8	XM_011062440.1_8	XM_011162019.1_6
BUSCOaEOG79D9D1	XM_017188243.1_6	XM_001989032.1_7	XM_003707613.2_10	XM_011057281.1_11	XM_011162146.1_7
BUSCOaEOG7SJRK2	XM_017201861.1_11	XM_001993123.1_12	XM_012280449.1_14	XM_011069482.1_8	XM_011166609.1_22
BUSCOaEOG7RZJ4T	XM_017196554.1_3	XM_001985541.1_3	XM_003706856.2_6	XM_011068359.1_10	XM_011171270.1_6
BUSCOaEOG77HRTZ	XM_017202202.1_4	XM_001983611.1_14	XM_012280638.1_12	XM_011052487.1_14	XM_011167907.1_8
BUSCOaEOG7SNMTZ	XM_017193796.1_2	XM_001995133.1_6	XM_003704765.2_8	XM_011067920.1_5	XM_011161994.1_10
BUSCOaEOG7R5K79	XM_017193200.1_6	XM_001983882.1_8	XM_012286901.1_4	XM_011066616.1_7	XM_011164425.1_8
BUSCOaEOG79WNKR	XM_017193877.1_7	XM_001986840.1_8	XM_003700936.2_4	XM_011056775.1_5	XM_011171789.1_6
BUSCOaEOG77TCJZ	XM_017199897.1_3	XM_001995521.1_6	XM_003703099.2_6	XM_011053258.1_5	XM_011169599.1_9
BUSCOaEOG7520W8	XM_017201675.1_5	XM_001994572.1_3	XM_012286851.1_14	XM_011060682.1_14	XM_011159597.1_12
BUSCOaEOG713695	XM_017193780.1_8	XM_001987273.1_16	XM_012288261.1_10	XM_011068801.1_15	XM_011163192.1_16
BUSCOaEOG77X7T8	XM_017198070.1_3	XM_001984879.1_5	XM_003702163.2_9	XM_011065542.1_5	XM_011174920.1_4
BUSCOaEOG7WF0GN	XM_017193161.1_9	XM_001985289.1_11	XM_003701499.2_6	XM_011052895.1_9	XM_011160394.1_11
BUSCOaEOG7MHCBW	XM_017185847.1_15	XM_001988147.1_18	XM_003707494.2_15	XM_011069200.1_17	XM_011174732.1_20
BUSCOaEOG7C5ZQG	XM_017197920.1_3	XM_001984887.1_3	XM_003703334.2_5	XM_011050858.1_2	XM_011164833.1_3
BUSCOaEOG73C6TG	XM_017198761.1_6	XM_001995031.1_9	XM_012287198.1_6	XM_011064573.1_7	XM_011160870.1_6
BUSCOaEOG79SS9V	XM_017195493.1_13	XM_001987218.1_21	XM_012297899.1_17	XM_011052518.1_9	XM_011167876.1_25
BUSCOaEOG7TV2NT	XM_017199907.1_19	XM_001991677.1_20	XM_012295813.1_9	XM_011066092.1_12	XM_011158376.1_17
BUSCOaEOG793PNP	XM_017190382.1_11	XM_001989261.1_12	XM_003707843.2_15	XM_011064196.1_17	XM_011167432.1_13
BUSCOaEOG7X16XF	XM_017203600.1_7	XM_001985456.1_11	XM_003703067.2_13	XM_011063763.1_8	XM_011174070.1_9
BUSCOaEOG7MHCCQ	XM_017201545.1_3	XM_001993809.1_7	XM_012283785.1_9	XM_011051003.1_4	XM_011165194.1_6
BUSCOaEOG7X9TMS	XM_017198661.1_11	XM_001995382.1_11	XM_003708634.2_12	XM_011062387.1_15	XM_011168290.1_10
BUSCOaEOG72GCNT	XM_017200854.1_3	XM_001992472.1_6	XR_001096673.1_7	XM_011055512.1_6	XM_011170062.1_10
BUSCOaEOG78409F	XM_017201306.1_8	XM_001996517.1_6	XM_003705601.2_3	XM_011055570.1_5	XR_850757.1_1
BUSCOaEOG7PCWX1	XM_017203013.1_10	XM_001990453.1_10	XM_012293150.1_8	XM_011061234.1_8	XM_011171155.1_5
BUSCOaEOG7WMR0T	XM_017188344.1_1	XM_001988973.1_5	XM_003706379.2_5	XM_011057680.1_6	XM_011172125.1_6
BUSCOaEOG799F5H	XM_017193000.1_6	XM_001983775.1_3	XM_012290725.1_9	XM_011056244.1_5	XM_011165389.1_6
BUSCOaEOG7Q8R23	XM_017188774.1_10	XM_001990568.1_14	XM_012295839.1_16	XM_011057443.1_16	XM_011167482.1_14
BUSCOaEOG7FNQPF	XM_017197264.1_6	XM_001996201.1_4	XM_003703406.2_16	XM_011058729.1_11	XM_011164476.1_11
BUSCOaEOG7B68BN	XM_017200939.1_4	XM_001989110.1_2	XM_012298371.1_2	XM_011056474.1_3	XM_011169117.1_4
BUSCOaEOG7K9XGS	XM_017206087.1_15	XM_001992110.1_13	XM_003707453.2_21	XM_011058342.1_23	XM_011158342.1_31
BUSCOaEOG7JB744	XM_017191661.1_3	XM_001989515.1_8	XM_003702991.2_8	XM_011065676.1_16	XM_011159817.1_10
BUSCOaEOG7MM7MH	XM_017185596.1_7	XM_001989866.1_5	XM_012293139.1_16	XM_011064562.1_12	XM_011160861.1_10
BUSCOaEOG7MQ3V7	XM_017191804.1_11	XM_001989289.1_10	XM_012293781.1_13	XM_011058188.1_9	XM_011165859.1_7
BUSCOaEOG74FSFM	XM_017185232.1_7	XM_001986136.1_6	XM_012296936.1_9	XM_011058111.1_12	XM_011164990.1_12
BUSCOaEOG77HRTK	XM_017191664.1_11	XM_001990495.1_16	XM_012283883.1_14	XM_011064128.1_13	XM_011162098.1_10
BUSCOaEOG7H1X0Q	XM_017195734.1_7	XM_001987222.1_11	XM_003708206.2_12	XM_011063136.1_16	XM_011161038.1_17
BUSCOaEOG7429GT	XM_017194582.1_14	XM_001988867.1_18	XM_012279333.1_13	XM_011055219.1_10	XM_011174777.1_9
BUSCOaEOG7B689G	XM_017188655.1_2	XM_001989767.1_3	XM_012290707.1_8	XM_011061290.1_7	XM_011169537.1_6
BUSCOaEOG7ZWRH0	XM_017198145.1_5	XM_001986214.1_4	XM_012284308.1_24	XM_011067605.1_5	XM_011176875.1_5
BUSCOaEOG7NH2R5	XM_017195855.1_37	XM_001996527.1_40	XM_012292401.1_31	XM_011067406.1_44	XM_011162671.1_31
BUSCOaEOG7GJJTF	XM_017187761.1_4	XM_001983717.1_10	XM_012282548.1_13	XM_011057839.1_15	XM_011175304.1_9
BUSCOaEOG7X9TN4	XM_017202011.1_6	XM_001990218.1_7	XM_003703674.2_11	XM_011054298.1_11	XM_011173810.1_9
BUSCOaEOG7GV5J5	XM_017198889.1_7	XM_001986780.1_5	XM_003700280.2_10	XM_011055396.1_7	XM_011165740.1_7
BUSCOaEOG77QH9K	XM_017204588.1_9	XM_001984704.1_10	XM_003706333.2_16	XM_011055085.1_15	XM_011162700.1_15
BUSCOaEOG7QVZJ1	XM_017196438.1_2	XM_001992530.1_4	XM_003708474.2_6	XM_011063701.1_3	XM_011174115.1_7
BUSCOaEOG7K9XGZ	XM_017202158.1_6	XM_001989731.1_10	XM_012292910.1_10	XM_011059259.1_7	XM_011167472.1_9
BUSCOaEOG738BK8	XM_017195024.1_5	XM_001992584.1_7	XM_012289060.1_14	XM_011057366.1_11	XR_850902.1_11
BUSCOaEOG7KHNZN	XM_017185447.1_11	XM_001986054.1_11	XM_003700903.2_15	XM_011054707.1_13	XM_011173781.1_15
BUSCOaEOG7FZBDH	XM_017191862.1_8	XM_001988833.1_6	XM_012285072.1_7	XM_011057705.1_6	XM_011158360.1_7
BUSCOaEOG7748Z2	XM_017204227.1_11	XM_001984191.1_2	XM_003705940.2_5	XM_011061051.1_4	XM_011173392.1_1
BUSCOaEOG725RX8	XM_017183371.1_10	XM_001987460.1_5	XM_012296517.1_17	XM_011053925.1_8	XM_011161815.1_11
BUSCOaEOG7VQWVF	XM_017199314.1_4	XM_001991703.1_6	XM_003704519.2_6	XM_011060133.1_6	XM_011165743.1_3
BUSCOaEOG79M1V5	XM_017204239.1_19	XM_001983478.1_17	XM_012299175.1_21	XM_011069802.1_21	XM_011166268.1_19
BUSCOaEOG7CS657	XM_017204366.1_4	XM_001985618.1_4	XM_012282797.1_5	XM_011054530.1_6	XM_011164213.1_4
BUSCOaEOG7K7289	XM_017194260.1_9	XM_001987597.1_14	XM_003707017.2_11	XM_011066219.1_13	XM_011162036.1_12
BUSCOaEOG7S58M2	XM_017187991.1_6	XM_001983394.1_8	XM_012283999.1_24	XM_011053788.1_8	XM_011163210.1_6
BUSCOaEOG79H5NW	XM_017189556.1_2	XM_001986726.1_4	XM_012298612.1_5	XM_011070129.1_5	XM_011173668.1_4
BUSCOaEOG7X16X8	XR_001771904.1_10	XM_001983122.1_13	XM_003700140.2_12	XM_011056617.1_11	XM_011169018.1_11
BUSCOaEOG7M6RNG	XM_017206507.1_7	XM_001985942.1_5	XM_003707863.2_9	XM_011054771.1_10	XM_011164906.1_11
BUSCOaEOG7P91PB	XM_017185777.1_3	XM_001988131.1_8	XM_012290170.1_14	XM_011056175.1_7	XM_011170979.1_10
BUSCOaEOG7HBHRG	XM_017191745.1_8	XM_001990492.1_10	XM_012281461.1_10	XM_011055265.1_13	XM_011161484.1_9
BUSCOaEOG73VK0S	XM_017203696.1_9	XM_001996180.1_6	XM_012287035.1_5	XM_011061545.1_4	XM_011173551.1_5
BUSCOaEOG7R8FG6	XM_017204531.1_3	XM_001985325.1_6	XM_003700712.2_10	XM_011055216.1_7	XM_011174772.1_6
BUSCOaEOG7HXR4M	XM_017187157.1_19	XM_001984316.1_20	XM_012293780.1_28	XM_011054644.1_22	XM_011168093.1_27
BUSCOaEOG7FZBC2	XM_017197033.1_14	XM_001993766.1_12	XM_003708529.2_12	XM_011067050.1_15	XM_011176044.1_14
BUSCOaEOG7PPHP1	XM_017183522.1_8	XM_001993680.1_7	XM_003700334.2_14	XM_011064092.1_9	XM_011161434.1_13
BUSCOaEOG71PDRW	XM_017188478.1_9	XM_001988711.1_5	XM_003706400.2_12	XM_011062145.1_8	XM_011177493.1_7
BUSCOaEOG7DRWH2	XM_017198988.1_9	XM_001991762.1_8	XM_012282972.1_17	XM_011069342.1_13	XM_011168858.1_6
BUSCOaEOG7097DK	XM_017187153.1_12	XM_001983561.1_8	XM_012294544.1_7	XM_011058871.1_7	XM_011163309.1_10
BUSCOaEOG725RXS	XM_017197905.1_7	XM_001983909.1_5	XM_003699689.2_11	XM_011069023.1_6	XM_011161447.1_6
BUSCOaEOG74V8F0	XM_017194308.1_2	XM_001987650.1_5	XM_003705327.2_4	XM_011063901.1_5	XM_011158170.1_6
BUSCOaEOG764KHQ	XM_017206341.1_10	XM_001985938.1_16	XM_012281965.1_6	XM_011058345.1_27	XM_011171450.1_13
BUSCOaEOG7TFKQ3	XM_017206492.1_7	XM_001985739.1_16	XM_003707601.2_15	XM_011061754.1_10	XM_011170635.1_10
BUSCOaEOG7HBHQ3	XM_017195028.1_13	XM_001988295.1_19	XM_003704042.2_10	XM_011059958.1_10	XM_011163789.1_8
BUSCOaEOG7KDSRM	XM_017204283.1_4	XM_001983520.1_7	XM_003702109.2_8	XM_011068551.1_8	XM_011163127.1_6
BUSCOaEOG77TCJS	XM_017186196.1_4	XM_001990089.1_8	XM_003704726.2_7	XM_011056814.1_7	XM_011171753.1_8
BUSCOaEOG7NKZ08	XM_017194583.1_8	XM_001988865.1_7	XM_012279334.1_21	XM_011055220.1_17	XM_011174778.1_15
BUSCOaEOG79H5MN	XM_017185398.1_7	XM_001987296.1_9	XM_012288981.1_12	XM_011070053.1_10	XM_011173639.1_11
BUSCOaEOG7JB74C	XM_017194068.1_16	XM_001986546.1_19	XM_012296775.1_22	XM_011060338.1_15	XM_011162657.1_22
BUSCOaEOG7SNMS5	XM_017206958.1_18	XM_001993058.1_19	XM_012281432.1_16	XM_011064495.1_15	XM_011160820.1_18
BUSCOaEOG7PW83V	XM_017195720.1_6	XM_001987225.1_7	XM_003708405.2_14	XM_011052610.1_16	XM_011175308.1_12
BUSCOaEOG7MWVBQ	XM_017206929.1_3	XM_001991085.1_5	XM_012281664.1_4	XM_011065593.1_5	XM_011158124.1_5
BUSCOaEOG7201GX	XM_017184566.1_6	XM_001994607.1_7	XM_012283735.1_12	XM_011055064.1_6	XM_011164333.1_7
BUSCOaEOG7Q8R24	XR_001771858.1_9	XM_001995980.1_10	XM_012289833.1_13	XM_011065939.1_15	XM_011157730.1_7
BUSCOaEOG70WFV0	XM_017187950.1_13	XM_001983869.1_16	XM_012296289.1_17	XM_011051876.1_15	XM_011174202.1_14
BUSCOaEOG7B94J0	XM_017206765.1_6	XM_001993399.1_12	XM_012283816.1_22	XM_011066943.1_22	XM_011165188.1_13
BUSCOaEOG7TR6F2	XM_017198883.1_15	XM_001986211.1_12	XM_003699396.2_17	XM_011057083.1_12	XM_011175066.1_11
BUSCOaEOG73VK1H	XM_017188831.1_3	XM_001989756.1_4	XM_012292423.1_8	XM_011062607.1_9	XM_011169667.1_11
BUSCOaEOG7ZM4R6	XM_017190080.1_10	XM_001991627.1_17	XM_012293378.1_14	XM_011065915.1_12	XM_011162454.1_10
BUSCOaEOG7F87QD	XM_017194158.1_2	XM_001987645.1_6	XM_012290833.1_10	XM_011065752.1_5	XM_011162084.1_8
BUSCOaEOG7DG8SH	XM_017197935.1_4	XM_001985086.1_11	XM_012293821.1_14	XM_011063181.1_9	XM_011165509.1_8
BUSCOaEOG7R8FFC	XM_017183535.1_24	XM_001993685.1_25	XM_012289857.1_12	XM_011064045.1_33	XM_011161395.1_27
BUSCOaEOG7HN4GQ	XM_017190479.1_2	XM_001992518.1_3	XM_012299033.1_3	XM_011057387.1_5	XM_011163998.1_5
BUSCOaEOG761Q8H	XM_017191758.1_4	XM_001989648.1_10	XM_003701631.2_8	XM_011057055.1_7	XM_011165963.1_7
BUSCOaEOG7KDSS2	XM_017199045.1_4	XM_001990914.1_4	XM_003699815.2_10	XM_011066023.1_5	XM_011173521.1_6
BUSCOaEOG76BB0S	XM_017193175.1_5	XM_001983299.1_5	XM_003706995.2_11	XM_011063168.1_9	XM_011165508.1_6
BUSCOaEOG7B6898	XM_017200212.1_6	XM_001994708.1_7	XM_003700645.2_12	XM_011058839.1_9	XM_011162625.1_11
BUSCOaEOG7JF3CH	XM_017196278.1_6	XM_001995285.1_4	XM_012281224.1_3	XM_011065953.1_4	XM_011173852.1_7
BUSCOaEOG78Q6Q4	XM_017185270.1_11	XM_001985928.1_9	XM_003704753.2_13	XM_011057221.1_13	XM_011157200.1_10
BUSCOaEOG7Z3SJC	XM_017196423.1_8	XM_001992132.1_12	XM_012289118.1_16	XM_011054001.1_12	XM_011171949.1_11
BUSCOaEOG757RB7	XM_017206248.1_10	XM_001991294.1_10	XM_003706417.2_24	XM_011063965.1_14	XM_011177412.1_17
BUSCOaEOG73G332	XM_017184685.1_4	XM_001990178.1_5	XM_003703426.2_4	XM_011057284.1_3	XM_011160856.1_4
BUSCOaEOG706C5G	XM_017197989.1_3	XM_001984896.1_6	XM_003708476.2_8	XM_011063705.1_4	XM_011174109.1_7
BUSCOaEOG7C33GQ	XM_017186910.1_2	XM_001984253.1_3	XM_003705377.2_4	XM_011052408.1_3	XM_011167959.1_4
BUSCOaEOG7NSPH0	XM_017202247.1_2	XM_001985267.1_5	XM_003703100.2_8	XM_011063696.1_8	XM_011174124.1_4
BUSCOaEOG7ND6HP	XM_017197422.1_7	XM_001989185.1_13	XM_012292455.1_10	XM_011068733.1_7	XM_011167275.1_7
BUSCOaEOG76XJDT	XM_017194472.1_4	XM_001994941.1_5	XM_012288105.1_5	XM_011060683.1_8	XM_011170333.1_7
BUSCOaEOG77HRTW	XM_017205662.1_5	XM_001987249.1_9	XM_003707988.2_2	XM_011052728.1_4	XM_011157822.1_6
BUSCOaEOG78MBH7	XM_017198563.1_5	XM_001996739.1_6	XM_012283506.1_2	XM_011068672.1_4	XM_011177562.1_4
BUSCOaEOG7MM7NW	XM_017202116.1_3	XM_001990500.1_3	XM_003700487.2_3	XM_011057503.1_3	XM_011157070.1_2
BUSCOaEOG7TXXWV	XM_017199299.1_8	XM_001992689.1_8	XM_003700729.2_10	XM_011070061.1_6	XM_011173631.1_6
BUSCOaEOG7QS39T	XM_017192771.1_3	XM_001991308.1_2	XM_003702750.2_1	XM_011065801.1_4	XM_011176882.1_1
BUSCOaEOG77MN3G	XM_017194311.1_8	XM_001984523.1_9	XM_003708233.2_11	XM_011070897.1_12	XM_011162925.1_14
BUSCOaEOG7RNXDR	XM_017188653.1_5	XM_001989766.1_6	XM_012282123.1_9	XM_011069092.1_5	XM_011172431.1_5
BUSCOaEOG7C33F7	XM_017191720.1_8	XM_001989415.1_14	XM_003705686.2_12	XM_011070118.1_11	XM_011173751.1_10
BUSCOaEOG7M9MWV	XM_017201062.1_4	XM_001988881.1_18	XM_003708398.2_7	XM_011066240.1_9	XM_011159963.1_9
BUSCOaEOG7520X0	XM_017207012.1_1	XM_001994157.1_3	XM_012291334.1_3	XM_011066970.1_3	XM_011166032.1_4
BUSCOaEOG7T23SW	XM_017206483.1_3	XM_001986766.1_4	XM_003705028.2_5	XM_011055334.1_5	XM_011162708.1_5
BUSCOaEOG7R5K6C	XM_017205395.1_37	XM_001992772.1_13	XM_012294441.1_7	XM_011066761.1_10	XM_011157530.1_6
BUSCOaEOG7Q04CM	XM_017187167.1_3	XM_001983541.1_5	XM_003700730.2_6	XM_011070062.1_6	XM_011173630.1_5
BUSCOaEOG7G26MP	XM_017203591.1_8	XM_001985507.1_8	XR_001096599.1_7	XM_011052405.1_9	XM_011167965.1_8
BUSCOaEOG75TZRV	XM_017188748.1_13	XM_001989764.1_14	XM_003706018.2_13	XM_011054231.1_14	XM_011177838.1_17
BUSCOaEOG7M1155	XM_017193689.1_11	XM_001984790.1_20	XM_012293165.1_17	XM_011067944.1_12	XM_011169474.1_13
BUSCOaEOG7C8TWW	XM_017200391.1_16	XM_001992978.1_16	XM_003705280.2_18	XM_011061838.1_16	XM_011157785.1_19
BUSCOaEOG7MM7MZ	XM_017205508.1_6	XM_001993427.1_6	XM_003704505.2_8	XM_011051901.1_9	XM_011171874.1_8
BUSCOaEOG7G52VP	XM_017200381.1_7	XM_001989502.1_9	XM_003699544.2_4	XM_011052187.1_6	XM_011170593.1_11
BUSCOaEOG767FRQ	XM_017185801.1_4	XM_001988138.1_5	XM_012293923.1_6	XM_011058790.1_5	XM_011168149.1_5
BUSCOaEOG7C33F3	XM_017188734.1_7	XM_001990661.1_23	XM_003706090.2_18	XM_011067822.1_12	XM_011169167.1_15
BUSCOaEOG7WMR0W	XM_017196836.1_4	XM_001993043.1_3	XM_003703711.2_5	XM_011065102.1_3	XM_011165986.1_1
BUSCOaEOG7N3KTR	XM_017187846.1_7	XM_001984016.1_7	XM_003706738.2_6	XM_011065478.1_11	XM_011162792.1_8
BUSCOaEOG7MQ3WZ	XM_017198023.1_7	XM_001984975.1_8	XM_003705573.2_5	XM_011063738.1_9	XM_011177699.1_5
BUSCOaEOG75N791	XM_017190901.1_8	XM_001994271.1_14	XM_012296629.1_9	XM_011070888.1_9	XM_011160174.1_9
BUSCOaEOG7MQ3TT	XM_017197811.1_18	XM_001984965.1_28	XM_012296404.1_14	XM_011059536.1_22	XM_011167364.1_25
BUSCOaEOG7S2DD7	XM_017201530.1_4	XM_001997320.1_4	XM_003703142.2_7	XM_011057813.1_3	XM_011158842.1_2
BUSCOaEOG78MBGS	XM_017201184.1_7	XM_001993460.1_7	XM_012291427.1_19	XM_011051669.1_6	XM_011170477.1_5
BUSCOaEOG7FC40J	XM_017198801.1_1	XM_001986756.1_3	XM_003699163.2_5	XM_011060784.1_7	XM_011175354.1_5
BUSCOaEOG7M116C	XM_017188295.1_4	XM_001995344.1_6	XM_012285453.1_7	XM_011057057.1_16	XM_011168388.1_7
BUSCOaEOG7V4PCN	XM_017200724.1_14	XM_001991934.1_16	XM_012290628.1_6	XM_011061715.1_8	XM_011170193.1_8
BUSCOaEOG7N3KT5	XM_017191912.1_6	XM_001988186.1_5	XM_003705475.2_7	XM_011065805.1_11	XM_011157176.1_15
BUSCOaEOG7162JH	XM_017185367.1_4	XM_001987285.1_4	XR_001097212.1_9	XM_011061979.1_15	XR_850978.1_11
BUSCOaEOG757RB0	XM_017192538.1_6	XM_001995716.1_41	XM_012295227.1_34	XM_011064385.1_39	XM_011177645.1_36
BUSCOaEOG7M9MXT	XM_017201158.1_3	XM_001993444.1_5	XM_012284069.1_7	XM_011053391.1_6	XM_011161203.1_4
BUSCOaEOG71PDQP	XM_017183485.1_13	XM_001996050.1_17	XM_003706647.2_6	XM_011054943.1_15	XM_011166730.1_16
BUSCOaEOG78MBHV	XM_017191952.1_2	XM_001993375.1_2	XM_003708414.2_1	XM_011055524.1_4	XM_011170082.1_2
BUSCOaEOG7SZ7H3	XM_017204819.1_10	XM_001989682.1_12	XM_012298859.1_13	XM_011051846.1_8	XM_011173434.1_10
BUSCOaEOG71KJGM	XM_017189577.1_20	XM_001987469.1_28	XM_012288480.1_23	XM_011066109.1_23	XM_011170109.1_26
BUSCOaEOG7ZWRGH	XM_017201394.1_6	XM_001990335.1_5	XM_012289484.1_14	XM_011070853.1_3	XM_011160143.1_4
BUSCOaEOG7ZM4QT	XM_017189871.1_11	XM_001986375.1_9	XM_012289191.1_17	XM_011056156.1_13	XM_011163692.1_7
BUSCOaEOG7S2DCV	XM_017186205.1_10	XM_001996101.1_5	XM_012290254.1_6	XM_011067968.1_4	XM_011164552.1_3
BUSCOaEOG7DG8SB	XM_017203017.1_5	XM_001994754.1_10	XM_012296003.1_3	XM_011053384.1_8	XM_011161213.1_5
BUSCOaEOG7ZDD8D	XM_017194923.1_3	XM_001993094.1_6	XM_003701116.2_7	XM_011069953.1_7	XM_011177507.1_8
BUSCOaEOG7GNF1X	XM_017196358.1_6	XM_001992142.1_8	XM_012289764.1_14	XM_011070199.1_19	XM_011166472.1_11
BUSCOaEOG7VBDVR	XM_017199239.1_3	XM_001991971.1_11	XM_012294819.1_13	XM_011065265.1_7	XM_011159874.1_4
BUSCOaEOG7P65FK	XM_017185708.1_6	XM_001989865.1_8	XM_003703336.2_17	XM_011056103.1_10	XM_011162394.1_10
BUSCOaEOG7N9B8M	XM_017185966.1_11	XM_001984671.1_13	XM_012283052.1_14	XM_011058626.1_12	XR_850827.1_12
BUSCOaEOG7DP18M	XM_017184611.1_6	XM_001994609.1_8	XM_012281237.1_11	XM_011057652.1_15	XM_011165704.1_11
BUSCOaEOG728N6T	XM_017202492.1_3	XM_001983269.1_8	XM_012285875.1_7	XM_011066637.1_10	XM_011164399.1_6
BUSCOaEOG78MBHG	XM_017194036.1_2	XM_001987311.1_3	XM_012285597.1_6	XM_011054800.1_6	XM_011158898.1_4
BUSCOaEOG7XDPX2	XM_017199052.1_2	XM_001995675.1_4	XM_012293321.1_2	XM_011054719.1_8	XM_011173768.1_3
BUSCOaEOG73RPR7	XM_017190333.1_97	XM_001991442.1_25	XM_012296164.1_33	XM_011059593.1_25	XM_011161771.1_18
BUSCOaEOG7M3WFG	XM_017195717.1_3	XM_001987237.1_1	XM_003699648.2_5	XM_011067601.1_6	XM_011162557.1_6
BUSCOaEOG7TBQGG	XM_017204653.1_4	XM_001984291.1_6	XM_012282357.1_7	XM_011063766.1_5	XM_011174066.1_5
BUSCOaEOG77X7SR	XM_017190176.1_2	XM_001991443.1_6	XM_003701555.2_9	XM_011057611.1_6	XM_011160625.1_6
